# Supplementary material for: Hadaean to Palaeoarchaean stagnant-lid tectonics revealed by zircon magnetism
Source: Nature. 2023 Jun 14;618(7965):531–6. doi: 10.1038/s41586-023-06024-5 (PMC10266976; doi:10.1038/s41586-023-06024-5)
Supplement: Supplementary file 3 — SHRIMP U-Pb geochronology data [file 41586_2023_6024_MOESM3_ESM.xlsx]

## Sheet: publication table
Supplementary Table 1 SHRIMP U-Pb results
																				Apparent Ages (Ma)
Sample	Spot	U	Th	Th	Yb	Hf	204Pb		f(206)204	206Pb*	208*Pb		207*Pb		206*Pb		Corr	207*Pb		206Pb	±206Pb	207Pb	±207Pb	Disc.
name	name	(ppm)	(ppm)	U	(ppm)	(ppm)	206Pb	% ±	%	(ppm)	206*Pb	% ±	235U	% ±	238U	% ±	Coeff	206*Pb	% ±	238U	238U	206Pb	206Pb	(%)	Notes	Session
BGS1-z3	12652-103.2	173.014	84.1588	0.502678	229.077	10775.8	0.000151723	44.7236	0.262936	106.548	0.126805	5.06051	28.0998	1.70863	0.71694	1.49404	0.880042	0.284262	0.811419	3484.57	40.2169	3386.5	12.6468	-3.75139		987_2
BGS1-z3	12652-103.2.2	162.564	77.1881	0.49068	190.765	9516.19	6.09266e-05	70.7121	0.105586	94.924	0.132906	2.56217	26.7191	1.68353	0.679782	1.47217	0.88009	0.285069	0.799351	3343.52	38.4055	3390.92	12.4546	1.79077		987_2
BGS1-z3	12652-103.3	203.871	143.662	0.728212	357.696	9244.58	6.0457e-05	50.001	0.104772	118.878	0.194166	1.43434	26.6142	1.4991	0.678837	1.3946	0.930293	0.284346	0.549895	3339.9	36.3517	3386.96	8.57038	1.77986		987_3
BGS1-z3	12652-103.4	90.3659	54.0304	0.617882	208.285	8700.47	0.000103541	57.737	0.179437	53.6334	0.160136	2.56823	27.4449	1.89958	0.690953	1.70415	0.897119	0.288079	0.839215	3386.25	44.8893	3407.27	13.0598	0.792932		987_3
BGS1-z3	12652-103.5	127.201	50.3609	0.409141	154.936	11274.4	6.94278e-05	57.7364	0.120318	75.9737	0.11506	2.4601	27.9113	1.67582	0.695327	1.5334	0.915016	0.291132	0.676055	3402.91	40.5425	3423.66	10.5079	0.780298		987_3
BGS1-z4	12652-104.2	216.702	117.282	0.559291	260.369	10097.6	0.00019406	35.3576	0.336306	126.677	0.143516	2.62685	26.7515	1.56668	0.680534	1.37144	0.881021	0.2851	0.741159	3346.41	35.8012	3391.08	11.5478	1.68829		987_2
BGS1-z4	12652-104.3	337.982	275.828	0.843367	265.594	10435.3	-9.04331e-06	100	-0.0156721	195.046	0.228593	1.47995	26.4176	1.34214	0.671834	1.27647	0.951068	0.285187	0.414698	3312.95	33.0671	3391.56	6.46104	2.96272		987_3
BGS1-z4	12652-104.4	163.814	75.6278	0.477092	158.15	10394.1	3.68749e-05	70.7115	0.0639042	98.4297	0.127196	1.95242	27.7904	1.58711	0.699509	1.46815	0.925046	0.288138	0.602871	3418.79	38.9546	3407.59	9.38157	-0.423364		987_3
BGS1-z4	12652-104.5	154.744	86.723	0.57915	193.089	9995.4	0	100	0	94.27	0.160389	1.59329	27.9402	1.57402	0.709212	1.46112	0.928273	0.285728	0.585378	3455.49	39.0826	3394.51	9.11824	-2.32155		987_3
BGS1-z7	12652-107.1	143.233	76.9707	0.555334	180.72	10493.5	8.56511e-05	43.8409	0.148433	82.3997	0.144565	2.25527	26.0602	1.68132	0.669732	1.51054	0.898423	0.282212	0.73832	3304.84	39.0576	3375.21	11.5172	2.6638		985_1
BGS1-z7	12652-107.2	272.333	207.664	0.788009	399.01	10620.5	3.22871e-05	50.0005	0.0559536	157.643	0.21608	2.04308	26.2733	1.26854	0.673891	1.20437	0.94941	0.282764	0.398371	3320.88	31.2565	3378.26	6.21286	2.17265		985_2
BGS1-z7	12652-107.3	181.557	95.9868	0.546349	208.521	11141.5	8.88363e-05	40.826	0.153953	102.144	0.150365	1.77081	25.6524	1.76492	0.654964	1.67259	0.947683	0.284059	0.563385	3247.57	42.6714	3385.38	8.78166	5.17738		985_2
BGS1-z7	12652-107.4	118.143	66.243	0.579435	141.665	9441.93	9.62343e-05	44.7228	0.166774	67.409	0.1632	2.86651	26.2132	1.92168	0.664246	1.81646	0.945248	0.286213	0.627145	3283.63	46.7365	3397.15	9.76691	4.26171		985_2
BGS1-z9	12652-109.1	89.9116	43.7104	0.50239	202.489	9013.12	-2.81439e-05	-236.147	-0.0487734	69.1437	0.128981	2.99236	55.5254	1.89729	0.895271	1.75738	0.926258	0.449817	0.715071	4121.59	53.514	4084.6	10.6365	-1.22602	core	985_1
BGS1-z9	12652-109.4	94.8176	43.8233	0.477626	152.02	9585.15	6.30573e-05	44.3987	0.109278	73.8651	0.1285	2.38639	56.5924	1.94967	0.906919	1.646	0.844245	0.452573	1.04494	4161.09	50.4643	4093.69	15.5348	-2.23586	core	985_1
BGS1-z9	12652-109.5	125.736	54.7517	0.449997	199.536	9586.9	5.57451e-05	44.3985	0.0966063	96.4743	0.120691	2.3525	56.1283	2.97735	0.893244	2.36162	0.793193	0.455733	1.81312	4114.69	71.8276	4104.03	26.9385	-0.351668	core	985_1
BGS1-z9	12652-109.6	89.58	43.1092	0.497314	211.615	8906.2	0.000142224	38.3658	0.246474	64.1773	0.128765	4.26503	51.277	1.7277	0.834042	1.60291	0.92777	0.445896	0.644696	3909.89	46.99	4071.57	9.59709	5.28951	core	985_1
BGS1-z9	12652-109.7	117.804	55.1572	0.483852	246.627	9196.3	5.89433e-05	44.3986	0.102149	87.6122	0.123815	2.35594	54.8008	2.57936	0.865806	2.50135	0.969757	0.459055	0.629554	4020.58	74.8251	4114.81	9.34769	3.07558	core	985_1
BGS1-z9	12652-109.8	91.5454	49.7462	0.561558	192.525	9462.48	0.000199786	38.3668	0.346228	68.3934	0.146586	3.0792	54.1114	1.95556	0.869751	1.79858	0.91973	0.451224	0.767659	4034.2	53.9337	4089.25	11.4155	1.81026	core	985_1
BGS1-z9	12652-109.2.2	17.2888	12.6617	0.756827	49.5582	6500.72	0.000216153	119.331	0.374594	10.7082	0.179313	6.9955	37.0904	3.72461	0.721051	3.21968	0.864434	0.373074	1.87253	3499.98	86.9567	3803.95	28.3447	10.3333	rim - excluded	985_1
BGS1-z9	12652-109.11.3	24.6776	13.625	0.570566	61.399	6941.02	0.000334958	44.4082	0.580481	16.5263	0.136413	6.66391	41.1395	3.51225	0.77963	3.10964	0.885369	0.382709	1.6328	3715.75	87.8186	3842.5	24.6542	4.33601	rim	985_1
BGS1-z9	12652-109.11.2	26.0743	13.8899	0.550503	72.0899	7892.04	0.000461153	43.8499	0.799178	17.8726	0.123074	7.99042	43.7115	3.44722	0.797981	3.03899	0.881578	0.397285	1.62722	3781.88	86.9471	3898.83	24.4817	3.9616	rim	985_1
BGS1-z9	12652-109.3	19.1101	18.4182	0.995994	78.7791	8288.04	0.000440991	43.8494	0.764238	13.6524	0.253793	4.5428	46.0087	4.88442	0.831695	3.14123	0.643112	0.401212	3.74035	3901.64	91.9453	3913.63	56.2216	0.408239	rim	985_1
BGS1-z9	12652-109.9	18.538	11.9766	0.66764	65.4693	8830.21	0.000710697	41.0823	1.23164	13.8767	0.139335	9.48761	50.3064	4.14336	0.871444	3.70817	0.894967	0.41868	1.84849	4040.03	111.312	3977.56	27.6744	-2.11507	rim - excluded	985_1
BGS1-z9	12652-109.10	18.6745	16.6256	0.920027	73.719	8946.52	0.000374705	44.4095	0.649364	11.7216	0.253158	4.69786	43.1227	5.06496	0.730727	3.46745	0.684596	0.428006	3.69197	3536.13	94.3745	4010.51	55.1623	15.3164	rim - excluded	985_1
BGS1-z9	12652-109.11	29.0264	13.0873	0.465938	84.8631	9124.14	0.000283352	44.4064	0.491049	19.7992	0.101117	7.20195	48.9027	6.98175	0.794094	2.95252	0.422891	0.446642	6.32673	3767.93	84.2437	4074.06	94.1671	9.90018	rim	985_1
BGS1-z11	12652-111.1	176.424	121.019	0.708871	201.32	9716.27	-3.22839e-05	-120.658	-0.0559481	120.579	0.188929	1.61551	39.7969	1.4895	0.79567	1.38495	0.929808	0.362756	0.548204	3773.59	39.5603	3761.44	8.32145	-0.426963		985_1
BGS1-z11	12652-111.2	253.221	165.529	0.675532	243.874	10192	1.63192e-05	119.327	0.0282812	170.261	0.184673	1.36636	39.6327	1.37116	0.782767	1.28332	0.935938	0.367215	0.482876	3727.1	36.3238	3779.97	7.32085	1.84094		985_1
BGS1-z11	12652-111.3	211.777	146.423	0.714499	250.575	10623.3	5.78199e-05	43.8402	0.100202	140.103	0.186771	1.5735	39.1012	1.61307	0.770167	1.36511	0.846284	0.368217	0.859333	3681.38	38.2875	3784.1	13.0247	3.56043		985_1
BGS1-z11	12652-111.4	255.362	202.708	0.820326	349.469	10519	0.000124068	29.3946	0.215011	170.467	0.205361	1.3318	38.9322	1.32194	0.777147	1.23714	0.935853	0.363333	0.46584	3706.75	34.8753	3763.85	7.07009	1.99382		985_1
BGS1-z11	12652-111.5	111.449	82.4374	0.764399	176.118	9595.16	9.41033e-05	43.8411	0.163081	75.8134	0.196196	2.01353	39.8838	1.76808	0.791931	1.61726	0.914698	0.365265	0.714551	3760.15	46.0748	3771.9	10.839	0.410889		985_1
BGS1-z11	12652-111.6	111.019	63.4335	0.590466	149.262	10404.8	0.000108259	43.8414	0.187613	75.312	0.161308	2.43462	39.5057	1.84764	0.789744	1.68055	0.909567	0.362805	0.767798	3752.28	47.8041	3761.64	11.6546	0.328134		985_1
BGS1-z11	12652-111.7	291.563	182.124	0.645516	239.656	10738.4	8.30496e-05	36.004	0.143925	196.847	0.172197	1.46491	38.2721	1.34943	0.785984	1.26008	0.93379	0.353157	0.482856	3738.72	35.7482	3720.67	7.34945	-0.639547	excluded	985_1
BGS1-z11	12652-111.8	223.162	141.779	0.656541	211.89	10958.9	-1.55364e-05	-236.147	-0.0269245	153.43	0.176196	1.70948	39.9153	1.49292	0.800401	1.38163	0.925458	0.361685	0.565595	3790.55	39.5959	3756.94	8.58799	-1.18353		985_1
BGS1-z12	12652-112.1	181.386	33.2138	0.189229	184.615	14875.2	-5.82141e-05	-85.7248	-0.100885	107.624	0.0570979	4.18261	27.3217	1.53518	0.690753	1.39078	0.905935	0.286869	0.650023	3385.49	36.6284	3400.72	10.1205	0.575677		985_1
BGS1-z12	12652-112.2	239.887	43.8476	0.188891	104.876	13460.7	8.79509e-06	100	0.0152419	139.971	0.051965	2.02172	27.039	1.27766	0.67928	1.21076	0.947637	0.288696	0.40802	3341.6	31.572	3410.6	6.34798	2.5914		985_2
BGS1-z12	12652-112.3	118.464	84.817	0.739889	303.327	8349.5	3.62974e-05	70.7115	0.0629034	69.98	0.202844	1.49216	27.0752	1.58474	0.687706	1.46856	0.926692	0.285541	0.595577	3373.86	38.576	3393.49	9.27781	0.742785		985_2
BGS1-z12	12652-112.4	178.254	109.027	0.63207	304.95	11077.5	1.38018e-05	100	0.0239185	101.351	0.1725	1.38211	26.2507	1.99737	0.66192	1.9291	0.965821	0.28763	0.517741	3274.61	49.53	3404.84	8.05847	4.87418		985_2
BGS1-z14	12652-114.2	76.5529	43.1337	0.582274	173.138	10532.2	0.000957601	25.8281	1.65952	45.9197	0.142044	7.17266	27.2134	2.55738	0.698321	2.06118	0.811166	0.282636	1.4956	3414.28	54.6349	3377.55	23.326	-1.401		987_2
BGS1-z14	12652-114.3	113.157	115.168	1.05177	291.476	10019.8	0.000114088	50.0019	0.197715	65.2713	0.277483	1.70751	26.1249	1.79696	0.67152	1.62191	0.902584	0.282159	0.773617	3311.74	42.004	3374.92	12.0681	2.39294		987_3
BGS1-z14	12652-114.4	98.1424	68.3633	0.719844	246.288	10562.2	-6.3677e-05	70.7122	-0.110352	58.443	0.193944	2.16332	27.5799	1.86445	0.693256	1.68782	0.905265	0.288535	0.792108	3395.02	44.5468	3409.73	12.3244	0.554724		987_3
BGS1-z14	12652-114.5	110.585	117.241	1.09561	293.457	9890.18	2.63888e-05	100.001	0.0457318	65.5955	0.295982	1.48314	27.1395	1.74147	0.690552	1.58773	0.911717	0.285039	0.715428	3384.72	41.8084	3390.75	11.1471	0.228434		987_3
BGS1-z15	12652-115.2	326.652	170.484	0.53935	406.837	9595.82	0.000125659	33.3347	0.217767	194.662	0.143902	1.81374	26.8649	1.28609	0.693765	1.1574	0.905739	0.280848	0.545089	3396.96	30.5606	3367.65	8.50782	-1.11994	exclude	987_2
BGS1-z15	12652-115.3	244.179	443.435	1.87669	284.754	9703.59	0.000105448	35.3566	0.182742	134.858	0.133277	1.80519	25.1456	1.44516	0.642962	1.34702	0.932089	0.283645	0.52348	3200.65	33.9821	3383.11	8.16104	6.83444		987_3
BGS1-z15	12652-115.4	214.35	165.533	0.798057	296.888	9540.86	6.69807e-05	50.0011	0.116077	115.787	0.136522	1.86435	24.7347	1.51904	0.62886	1.40398	0.924257	0.285267	0.579927	3145.08	34.9422	3392	9.03504	9.18481		987_3
BGS1-z15	12652-115.5	107.517	29.9833	0.288186	108.46	12158.1	8.58345e-05	57.7367	0.148751	64.1564	0.0657541	4.1739	27.7103	1.79889	0.694672	1.62996	0.906091	0.289308	0.761078	3400.41	43.0713	3413.89	11.838	0.508062		987_3
BGS2-z1	12652-201.1	137.276	50.6772	0.381496	152.123	9775.87	0.000114976	41.0707	0.199254	81.6506	0.0929618	3.18526	27.5386	2.15772	0.69244	1.50148	0.695867	0.288442	1.54961	3391.92	39.6011	3409.23	24.1113	0.65299		985_1
BGS2-z1	12652-201.2	138.434	51.3145	0.383063	153.024	10177.8	0.000171329	31.6246	0.296913	82.8216	0.103149	2.72542	27.8716	2.13673	0.696497	2.04969	0.959265	0.290229	0.603641	3407.35	54.2466	3418.84	9.38572	0.432452		985_2
BGS2-z1	12652-201.3	215.602	77.4466	0.371212	205.135	9336.05	0.000113493	30.1523	0.196684	129.783	0.102691	2.68724	28.3277	1.53006	0.700782	1.24913	0.816397	0.293175	0.883593	3423.62	33.1788	3434.53	13.7226	0.409654		985_2
BGS2-z1	12652-201.4	132.028	46.4265	0.36339	138.052	9644.66	0.000156765	33.3351	0.271674	80.5587	0.0943919	2.868	28.4471	2.39529	0.710338	2.31768	0.967602	0.29045	0.604766	3459.73	62.052	3420.02	9.40237	-1.501		985_2
BGS2-z2	12652-202.2	207.437	156.513	0.779717	257.222	8727.74	6.09867e-05	57.7362	0.10569	152.64	0.201319	1.63236	50.6249	1.48998	0.856645	1.37196	0.926716	0.42861	0.559879	3988.85	40.8066	4012.61	8.36417	0.793876	core	987_2
BGS2-z2	12652-202.6	135.449	59.1424	0.451229	179.533	8589.94	0.000362093	30.1548	0.627508	102.47	0.111067	4.42184	52.1982	1.85613	0.880722	1.69047	0.916618	0.429848	0.742015	4071.92	51.0317	4016.92	11.0822	-1.84749	core	987_2
BGS2-z2	12652-202.7	85.7095	43.2382	0.521327	153.215	9178.19	0.000464106	35.3608	0.804295	61.8415	0.121783	5.89182	49.0996	2.36719	0.83998	2.13032	0.905732	0.423943	1.00333	3930.73	62.6929	3996.25	15.004	2.18867	core	987_2
BGS2-z2	12652-202.3	38.2064	14.6346	0.395837	86.6012	10270.6	0.00132381	30.1644	2.29416	28.3773	0.0962702	19.6754	50.9409	3.41349	0.864673	2.98633	0.880497	0.427281	1.61817	4016.67	89.27	4007.97	24.1811	-0.291547	patch	987_2
BGS2-z2	12652-202.4	131.047	1.28706	0.0101495	227.542	9986.4	0.000415076	30.1553	0.719326	87.0611	0.00117032	412.2	35.7223	2.3351	0.773419	1.70176	0.733471	0.334983	1.58721	3693.21	47.8433	3640.04	24.2915	-1.91968	rim	987_2
BGS2-z2	12652-202.5	244.688	13.2137	0.0558062	301.694	9747.43	0.000259651	27.7374	0.449975	161.4	-0.00228653	-119.989	34.9528	1.49755	0.767909	1.34698	0.905251	0.330119	0.636276	3673.15	37.7164	3617.64	9.75298	-2.01384	rim	987_2
BGS2-z2	12652-202.8	171.477	36.5857	0.220484	548.32	10337.4	0.000105902	50.0018	0.183528	116.19	0.032839	7.37683	41.994	1.63995	0.788826	1.48794	0.913152	0.386104	0.668477	3748.97	42.2977	3855.83	10.0849	3.65181	mixed - excluded	987_2
BGS2-z3	12652-203.1	438.241	310.876	0.73307	536.018	10200.1	1.32253e-06	1058.33	0.00229195	273.664	0.199644	0.992534	30.0211	1.18645	0.72698	1.12029	0.944232	0.299505	0.390675	3522.15	30.4007	3467.66	6.05263	-2.04039		985_1
BGS2-z3	12652-203.2	373.859	245.204	0.677784	471.702	10374.2	5.75681e-05	33.334	0.0997656	221.778	0.186065	0.952523	28.5711	1.51287	0.690604	1.46695	0.969649	0.300052	0.369897	3384.92	38.6297	3470.49	5.72953	3.1676		985_2
BGS2-z3	12652-203.3	326.026	204.291	0.647544	423.992	10617.4	4.31188e-05	40.8254	0.0747249	200.104	0.179029	1.01357	29.4171	1.24327	0.71453	1.18706	0.954791	0.298592	0.369596	3475.51	31.8909	3462.93	5.72804	-0.470014		985_2
BGS2-z4	12652-204.1	258.247	101.604	0.406581	433.657	9097.11	0.000160596	35.3572	0.278312	153.496	0.101175	2.9445	26.8462	2.10674	0.691955	1.98621	0.948864	0.281387	0.665066	3390.07	52.3641	3370.64	10.3781	-0.741232		987_2
BGS2-z4	12652-204.2	208.924	80.7304	0.39932	391.018	9398	0	100	0	123.778	0.107837	1.85011	27.0362	1.5329	0.689722	1.42462	0.929363	0.284296	0.565895	3381.56	37.4865	3386.68	8.81993	0.194407		987_3
BGS2-z4	12652-204.3	190.237	70.6004	0.383516	359.16	9159.3	1.64659e-05	100.001	0.0285354	113.439	0.107667	1.91305	27.3718	1.69048	0.694199	1.41633	0.837827	0.285968	0.922893	3398.61	37.4113	3395.82	14.3742	-0.105831		987_3
BGS2-z4	12652-204.4	179.906	69.0434	0.396596	348.716	9066.13	6.73484e-05	50.0011	0.116715	107.738	0.10904	2.16942	27.5408	1.53346	0.697176	1.42014	0.926101	0.286505	0.578535	3409.93	37.6065	3398.74	9.00881	-0.423919		987_3
BGS2-z5	12652-205.1	240.264	46.8294	0.20142	119.098	12706.8	6.32991e-05	41.0697	0.109697	140.744	0.0537729	3.09297	26.8375	1.3784	0.68196	1.26499	0.917723	0.285419	0.547528	3351.88	33.0635	3392.82	8.52975	1.54725		985_1
BGS2-z5	12652-205.2	129.058	63.1275	0.505481	113.969	10875.5	5.69821e-05	57.7361	0.09875	76.4967	0.143078	1.91426	27.2283	1.54051	0.690041	1.41128	0.916112	0.286183	0.617625	3382.77	37.1456	3396.99	9.61877	0.537731		985_2
BGS2-z5	12652-205.3	180.544	106.627	0.610316	157.868	10672.3	0.000159491	28.869	0.276398	108.347	0.167795	1.66295	27.5369	2.36509	0.698635	2.3034	0.973914	0.285866	0.536685	3415.47	61.0713	3395.27	8.35929	-0.766727		985_2
BGS2-z5	12652-205.4	84.9638	32.517	0.395501	92.1068	9828.29	0.000206156	37.799	0.357269	49.9809	0.107599	3.63304	26.7446	1.77954	0.684837	1.58487	0.890605	0.283236	0.809296	3362.89	41.5281	3380.86	12.619	0.682004		985_2
BGS2-z7	12652-207.1	195.625	120.103	0.634457	328.314	9524.91	5.88943e-05	43.8402	0.102064	121.866	0.170759	1.67368	30.0744	1.71765	0.725229	1.34543	0.783298	0.30076	1.06777	3515.61	36.4593	3474.14	16.5349	-1.54903		985_1
BGS2-z7	12652-207.2	159.237	93.1872	0.604761	271.197	10157.8	1.53497e-05	100.001	0.026601	98.0158	0.166447	1.49325	29.4545	2.01265	0.716588	1.93895	0.96338	0.298113	0.539674	3483.25	52.178	3460.44	8.36544	-0.853047		985_2
BGS2-z7	12652-207.3	103.827	64.9457	0.646416	180.542	10921.1	1.28991e-13	-236.147	2.23542e-10	61.2277	0.173722	1.83745	28.6179	2.72541	0.686523	2.63636	0.967325	0.30233	0.691004	3369.34	69.1808	3482.2	10.6942	4.15835		985_2
BGS2-z7	12652-207.4	137.253	96.8549	0.729243	209.79	10774.2	1.89242e-05	100.001	0.0327956	82.9372	0.198546	1.5091	29.1285	1.54107	0.703471	1.4231	0.923448	0.30031	0.591346	3433.8	37.8849	3471.83	9.1588	1.41246		985_2
BGS2-z8	12652-208.1	195.303	132.477	0.700974	218.588	10846.1	0.000306208	27.7378	0.530658	120.5	0.180605	2.40231	29.9094	1.5804	0.718282	1.39335	0.887323	0.302003	0.728799	3489.6	37.5474	3480.53	11.2805	-0.337714		987_2
BGS2-z8	12652-208.2	177.773	129.682	0.753849	252.683	11295	9.49312e-14	-236.147	1.64516e-10	106.74	0.203242	1.45568	29.4097	1.58624	0.699003	1.47283	0.928506	0.305148	0.589	3416.87	39.0622	3496.55	9.10611	2.93436		987_3
BGS2-z8	12652-208.3	247.824	183.692	0.765984	271.548	11358.5	1.36634e-05	100	0.0236786	147.237	0.20135	1.27848	28.8751	1.46045	0.691657	1.37107	0.938802	0.302783	0.503063	3388.93	36.1373	3484.52	7.78428	3.52478		987_3
BGS2-z8	12652-208.4	147.688	105.56	0.73863	224.553	10416.6	0	100	0	90.227	0.197103	1.53364	29.8421	1.80205	0.711231	1.49547	0.82987	0.304311	1.00547	3463.1	40.0679	3492.3	15.5496	1.08082		987_3
BGS2-z10	12652-210.1	70.1351	25.6511	0.377957	87.6261	9429.25	0.000107853	70.7132	0.186909	55.748	0.0977925	4.51297	58.5493	2.597	0.925362	2.08478	0.807936	0.45889	1.53034	4223.14	64.592	4114.28	22.7233	-3.60963	core	987_2
BGS2-z10	12652-210.3	49.46	20.5655	0.429692	142.77	10211.5	0.00109937	27.7452	1.90522	35.7803	0.102667	11.8615	51.2353	2.8674	0.842185	2.54614	0.89368	0.441225	1.28662	3938.45	75.0369	4055.89	19.1708	3.86604	core	987_2
BGS2-z10	12652-210.5	52.5659	19.1602	0.376675	96.69	10093.6	0.00044172	44.7279	0.765501	38.6264	0.0987759	8.62397	51.9059	3.37645	0.855456	2.61364	0.779064	0.440066	2.11685	3984.72	77.6802	4051.97	31.5489	2.22388	core	987_2
BGS2-z10	12652-210.6	88.3943	30.0731	0.351581	102.34	9726.59	0.00032566	44.7262	0.564369	59.5662	0.0922868	7.04487	45.2785	3.81639	0.784501	3.64342	0.960826	0.418598	1.05772	3733.37	103.253	3977.26	15.8358	8.06375	core - excluded	987_2
BGS2-z10	12652-210.2	234.392	102.774	0.45312	213.293	12376.7	0.000322467	27.738	0.558835	128.699	0.102751	10.012	22.6104	1.62032	0.639219	1.38796	0.862113	0.256541	0.821043	3185.95	34.8905	3225.59	12.9563	1.55732	rim	987_2
BGS2-z10	12652-210.4	240.112	51.9085	0.223407	245.693	12507.8	0.000249071	31.6254	0.43164	135.387	0.0606013	5.73167	23.7562	1.63091	0.656418	1.4115	0.871042	0.262479	0.801115	3253.23	36.0586	3261.65	12.606	0.328585	rim	987_2
BGS2-z11	12652-211.1	274.539	142.809	0.537558	420.685	8775.48	4.17925e-05	43.8398	0.0724263	169.498	0.146241	2.36342	31.1353	1.53075	0.718751	1.24165	0.811136	0.314176	0.89527	3491.36	33.472	3541.56	13.7965	1.835		985_1
BGS2-z11	12652-211.2	390.583	153.683	0.406616	312.837	9655.13	3.35031e-05	44.7219	0.0580608	240.893	0.109997	1.25814	31.3057	1.89404	0.718007	1.86155	0.98285	0.316223	0.349271	3488.57	50.153	3551.56	5.3786	2.29563		985_2
BGS2-z11	12652-211.3	420.813	163.045	0.400396	295.286	9645.34	0	100	0	264.391	0.111866	1.0955	31.9873	1.28806	0.731434	1.16613	0.90534	0.317177	0.547024	3538.76	31.7567	3556.2	8.42112	0.637248		985_2
BGS2-z13	12652-213.1	193.871	61.8414	0.329639	127.061	11081.4	6.47319e-05	43.8404	0.11218	113.596	0.0917571	2.4921	26.5864	1.51238	0.682129	1.37252	0.907525	0.282678	0.635195	3352.52	35.8793	3377.79	9.90664	0.959062		985_1
BGS2-z13	12652-213.2	182.078	61.409	0.348536	132.888	11436.2	0.000194482	27.7368	0.337038	111.129	0.0896043	2.92936	27.6628	1.686	0.710536	1.35106	0.80134	0.282364	1.00858	3460.48	36.1781	3376.05	15.7321	-3.23368		985_2
BGS2-z13	12652-213.3	191.769	51.4862	0.277449	136.732	11765.9	8.86525e-05	40.826	0.153635	115.171	0.080645	2.6076	27.4767	1.44658	0.69917	1.33882	0.925507	0.285023	0.547864	3417.5	35.5128	3390.66	8.53637	-1.01988		985_2
BGS2-z14	12652-214.1	282.984	88.6291	0.323657	143.471	11108.7	7.72112e-05	44.7225	0.133807	198.484	0.087411	2.44764	44.4162	1.33881	0.816546	1.23317	0.927026	0.394512	0.502051	3848.1	35.7336	3888.29	7.55846	1.37217		987_2
BGS2-z14	12652-214.2	216.459	52.2972	0.249675	99.4769	11975.5	0.000291305	26.7287	0.504831	150.839	0.0614149	5.46408	44.2736	1.51231	0.81125	1.37699	0.916386	0.395811	0.60537	3829.28	39.758	3893.24	9.11108	2.17776		987_2
BGS2-z14	12652-214.3	213.913	34.704	0.167654	81.4116	12354.8	0.000293089	27.7377	0.507924	148.53	0.037498	8.95255	44.5077	2.47043	0.808344	1.42601	0.580949	0.399335	2.01079	3818.93	41.0919	3906.58	30.2377	2.97137		987_2
BGS2-z14	12652-214.4	238.624	46.715	0.202309	100.38	11905.6	0	100	0	166.772	0.0557383	3.53388	44.1434	1.58759	0.813632	1.35709	0.854811	0.393492	0.823865	3837.75	39.247	3884.4	12.4065	1.5929		987_3
BGS2-z15	12652-215.1	87.639	49.7183	0.58626	168.972	8850.99	0.000167555	41.0717	0.290372	59.2996	0.155416	2.89909	39.0523	1.98294	0.78772	1.79651	0.905985	0.359561	0.839398	3744.99	51.0295	3748	12.753	0.105989		985_1
BGS2-z15	12652-215.2	189.133	176.185	0.962662	358.394	8403.73	5.20988e-05	43.8401	0.0902873	127.477	0.255673	1.26112	39.4526	1.43819	0.78466	1.33948	0.931366	0.364664	0.523623	3733.94	37.9647	3769.4	7.94414	1.23878		985_1
BGS2-z15	12652-215.3	71.6612	38.5441	0.555834	155.675	9103.47	7.59542e-06	1058.33	0.0131629	49.871	0.152992	3.1847	40.1423	2.11146	0.81018	1.90589	0.902641	0.359352	0.908761	3825.47	54.989	3747.12	13.8076	-2.77423		985_1
BGS2-z17	12652-217.1	116.512	36.3215	0.322156	108.698	9681.22	0.000215229	36.006	0.372992	67.2057	0.08756	4.46345	26.3482	1.85043	0.671512	1.62834	0.87998	0.284575	0.878973	3311.71	42.1703	3388.21	13.6979	2.88591		985_1
BGS2-z17	12652-217.2	33.1727	17.4239	0.542796	176.775	8674.9	0.000472081	40.8313	0.818117	19.491	0.14482	8.9441	26.6358	2.7037	0.684025	2.28448	0.844944	0.282418	1.44609	3359.79	59.8176	3376.35	22.5559	0.629347		985_2
BGS2-z17	12652-217.3	150.422	50.7042	0.34834	117.795	9963.74	5.34621e-05	57.7361	0.0926498	89.982	0.0975406	2.31225	27.1468	1.91699	0.696403	1.82256	0.950742	0.28272	0.594236	3406.99	48.2316	3378.02	9.26768	-1.10447		985_2
BGS2-z17	12652-217.4	294.685	31.9028	0.111877	111.773	10511.3	9.13558e-05	33.3343	0.15832	173.387	0.0287774	4.84474	26.4485	1.32676	0.684978	1.24562	0.938849	0.280042	0.45684	3363.43	32.6428	3363.16	7.13283	-0.0102734		985_2
BGS2-z19	12652-219.1	203.108	59.6195	0.303341	154.916	11394.2	6.23076e-05	43.8403	0.107979	122.416	0.0779195	4.22585	27.2207	1.52777	0.70166	1.39145	0.910767	0.281365	0.630848	3426.94	36.9861	3370.52	9.84422	-2.15886		985_1
BGS2-z19	12652-219.2	172.996	45.2537	0.270327	145.465	11778.3	0.000107645	37.7978	0.186548	102.284	0.0717343	3.02974	26.6233	1.46829	0.688319	1.35429	0.922357	0.280524	0.567256	3376.2	35.593	3365.85	8.85501	-0.395088		985_2
BGS2-z19	12652-219.3	136.171	39.8558	0.302467	161.545	11778.5	0.000179915	33.3353	0.311793	77.1194	0.0829233	3.51889	25.7408	1.57488	0.659319	1.42906	0.907405	0.283155	0.661858	3264.51	36.6044	3380.42	10.3204	4.36647		985_2
BGS2-z19	12652-219.4	99.7509	59.7884	0.619401	133.852	11340.7	0.00018824	37.7988	0.32622	57.0796	0.170535	2.40995	26.0739	1.72821	0.666165	1.54864	0.896096	0.283873	0.767084	3291.05	39.9146	3384.36	11.9577	3.51834		985_2
BGS2-z21	12652-221.1	233.578	135.652	0.600159	327.77	9500.8	5.13107e-05	43.84	0.0889214	141.393	0.160261	1.61557	29.3308	1.41847	0.704713	1.3064	0.920994	0.301863	0.552601	3438.5	34.8142	3479.81	8.55375	1.53144		985_1
BGS2-z22	12652-222.1	204.643	121.455	0.613323	319.38	10355	0.000115827	44.7231	0.200728	120.522	0.167831	2.08161	26.6352	1.53505	0.685627	1.35533	0.888609	0.281752	0.704073	3365.91	35.5377	3372.66	10.9851	0.256941		987_2
BGS2-z22	12652-222.2	198.434	109.873	0.572198	312.297	11442	4.94408e-05	57.736	0.085681	117.506	0.159354	1.6601	27.1807	1.53002	0.689388	1.4192	0.927571	0.285954	0.571685	3380.28	37.3333	3395.74	8.90414	0.584979		987_3
BGS2-z22	12652-222.3	206.05	105.803	0.530635	318.083	11655.4	0.000124802	35.3568	0.216282	120.644	0.139569	1.94617	26.8051	1.50805	0.681636	1.39593	0.925656	0.285209	0.570594	3350.63	36.4757	3391.68	8.88984	1.55147		987_3
BGS2-z22	12652-222.4	194.737	104.412	0.55408	308.171	10923.1	0	100	0	111.141	0.155581	1.52923	26.3765	1.51415	0.664418	1.40901	0.930561	0.287922	0.554388	3284.29	36.2585	3406.42	8.62785	4.57221		987_3
BGS5-z01	12652-501.1	312.055	150.479	0.498328	179.291	8477.61	1.37017e-05	119.327	0.0237451	192.954	0.132891	1.47324	31.3686	1.29502	0.719845	1.20828	0.933018	0.31605	0.465987	3495.46	32.6014	3550.72	7.1764	2.0152		985_1
BGS5-z01	12652-501.2	369.801	226.662	0.633408	238.697	8589.86	3.35461e-05	44.7219	0.0581353	238.141	0.176063	0.9864	32.6053	1.23748	0.749694	1.186	0.958399	0.31543	0.353216	3606.39	32.7587	3547.69	5.44084	-2.16107		985_2
BGS5-z01	12652-501.3	163.498	37.7823	0.238807	81.1812	9005.27	7.99089e-05	44.7226	0.138482	100.084	0.0675985	4.44241	31.2634	1.47735	0.712637	1.37321	0.929509	0.318175	0.544848	3468.39	36.8348	3561.04	8.38475	3.36187		985_2
BGS5-z01	12652-501.4	321.89	126.546	0.406269	169.51	8376.19	9.98e-05	27.7359	0.172953	202.202	0.106025	1.58354	32.0412	1.63507	0.731301	1.58996	0.972412	0.317769	0.381417	3538.26	43.2941	3559.07	5.8705	0.759524		985_2
BGS5-z05	12652-505.1	225.213	210.91	0.967777	375.728	9054.17	4.67919e-05	44.3981	0.0810904	125.279	0.259876	1.41765	25.668	1.92877	0.647593	1.81819	0.942671	0.287467	0.643674	3218.8	46.0692	3403.96	10.0192	6.90207		985_1
BGS5-z05	12652-505.2	401.19	141.291	0.363945	254.267	11705.8	6.69209e-06	100	0.0115974	244.076	0.101956	1.22957	28.0108	1.23174	0.708259	1.17896	0.957151	0.286835	0.356697	3451.89	31.5105	3400.53	5.55365	-1.95132		985_2
BGS5-z05	12652-505.3	181.364	167.335	0.953471	409.126	8944.01	0.000136755	33.3349	0.236996	108.254	0.261318	1.30299	27.1161	1.80115	0.694885	1.70892	0.948795	0.283018	0.568968	3401.22	45.1662	3379.66	8.87251	-0.821285		985_2
BGS5-z05	12652-505.4	113.427	91.6538	0.835036	271.559	9506.21	7.60432e-05	57.7365	0.131783	66.9708	0.227604	1.73939	27.2956	1.68536	0.687363	1.52763	0.906416	0.288008	0.711871	3372.55	40.1158	3406.89	11.0784	1.29419		985_2
BGS5-z06	12652-506.1	207.11	116.809	0.582839	259.729	8354.69	0.000271463	33.3363	0.470445	129.763	0.150119	3.06078	31.3627	1.74393	0.729402	1.53388	0.88522	0.31185	0.811229	3531.19	41.7044	3530.1	12.5116	-0.0401247		987_2
BGS5-z06	12652-506.2	246.904	172.44	0.721743	322.447	8169.16	0	100	0	149.287	0.194338	1.32383	29.9861	1.84557	0.703903	1.77156	0.959902	0.308962	0.517377	3435.43	47.1784	3515.74	7.98775	2.9452		987_3
BGS5-z06	12652-506.3	290.62	163.908	0.582837	308.791	8332.84	5.00029e-05	50.0008	0.0866551	174.238	0.147155	1.49972	29.6433	1.43429	0.697968	1.34984	0.941124	0.308028	0.484876	3412.94	35.769	3511.07	7.48847	3.59718		987_3
BGS5-z07	12652-507.1	213.102	85.0766	0.412566	142.856	10292.3	2.98905e-06	1058.33	0.00518003	121.116	0.113287	2.14534	24.5909	1.45324	0.661654	1.31661	0.90598	0.269552	0.615187	3273.58	33.796	3303.42	9.64903	1.15189		985_1
BGS5-z07	12652-507.2	248.023	103.972	0.433208	124.602	10648.3	3.1087e-05	57.7356	0.0538737	141.732	0.115565	1.53095	24.5899	1.32795	0.665261	1.24595	0.938256	0.268079	0.459391	3287.55	32.0871	3294.82	7.2102	0.281629		985_2
BGS5-z07	12652-507.3	211.187	87.5824	0.428569	142.604	10329.2	3.70388e-05	57.7357	0.0641882	119.384	0.1177	1.66364	24.4345	1.86831	0.658107	1.79982	0.963343	0.269281	0.501217	3259.8	46.0503	3301.85	7.8624	1.62196		985_2
BGS5-z08	12652-508.1	94.8568	13.1253	0.142992	134.174	11441.3	0.000152524	70.7143	0.264324	54.0372	0.0410451	11.771	25.4001	2.54444	0.663196	2.16411	0.856002	0.277775	1.31541	3279.56	55.6283	3350.47	20.5577	2.69894		987_2
BGS5-z08	12652-508.2	158.623	72.9687	0.475381	218.771	10174	4.54604e-05	70.7117	0.0787829	90.7038	0.127444	2.19271	26.0757	1.65987	0.665696	1.51926	0.915284	0.284092	0.668613	3289.24	39.1408	3385.56	10.4217	3.63018		987_3
BGS5-z08	12652-508.3	180.025	111.176	0.638187	266.422	10937	0.000107776	40.8263	0.186775	100.933	0.172052	3.47933	24.7164	1.58932	0.652704	1.45608	0.916168	0.274643	0.636988	3238.76	37.0702	3332.73	9.96856	3.58496		987_3
BGS5-z08	12652-508.4	158.313	89.7238	0.585682	246.441	10370.6	0.000114326	44.7231	0.198126	90.8332	0.150905	2.2012	26.4295	1.67115	0.667952	1.5244	0.912186	0.286974	0.684797	3297.96	39.353	3401.29	10.6615	3.87819		987_3
BGS5-z08	12652-508.5	115.489	19.7417	0.176651	141.025	11385.4	3.42407e-05	100.001	0.0593391	61.8981	0.0393658	5.41517	23.3463	1.86401	0.623956	1.66928	0.895534	0.27137	0.82947	3125.64	41.3454	3313.96	12.9995	7.16276		987_3
BGS5-z12	12652-512.1	63.0744	38.1474	0.625004	241.172	7852.58	0.000173006	43.843	0.299819	41.3531	0.162356	3.26613	38.6882	2.21188	0.763259	1.98564	0.897716	0.367625	0.974499	3656.17	55.4083	3781.66	14.7727	4.34386		985_1
BGS5-z12	12652-512.2	275.429	124.884	0.468563	246.766	11143.7	5.05118e-05	41.0694	0.087537	187.769	0.124586	1.60011	39.3876	1.3246	0.793653	1.24473	0.939702	0.359938	0.453004	3766.34	35.5046	3749.59	6.88177	-0.589993		985_1
BGS5-z12	12652-512.3	70.8085	47.167	0.688374	270.945	7984.87	0.000258921	38.3677	0.448709	46.0537	0.180245	3.1945	37.3986	2.16768	0.757176	1.94325	0.896465	0.358226	0.960532	3633.9	53.9794	3742.35	14.5989	3.78809		985_1
BGS5-z12	12652-512.4	123.075	33.0223	0.277275	125.273	10650.5	0.0001111	41.0706	0.192536	81.3339	0.0697859	3.79285	37.501	1.67823	0.769344	1.53152	0.912576	0.353526	0.686244	3678.38	42.9287	3722.26	10.4441	1.54651	excluded	985_1
BGS5-z12	12652-512.5	147.928	1196.22	8.35667	295.638	7640.86	0.00112131	17.5605	1.94323	51.0171	0.17661	5.45512	18.1721	1.81027	0.401497	1.49495	0.825818	0.328262	1.02088	2175.93	27.608	3608.99	15.6577	46.4955	excluded	985_1
BGS5-z12	12652-512.6	379.966	186.092	0.506123	282.537	11136.8	5.05851e-05	36.0035	0.0876641	258.809	0.132663	1.27455	37.8601	1.21409	0.792962	1.141	0.939799	0.34628	0.414889	3763.86	32.5301	3690.71	6.32771	-2.61804	excluded	985_1
BGS5-z12	12652-512.7	151.449	46.3614	0.316345	140.421	11511	6.99025e-05	43.8405	0.121141	103.844	0.0824912	2.80007	39.2079	1.58154	0.798239	1.45869	0.922321	0.356237	0.611148	3782.81	41.7414	3733.88	9.29394	-1.7328		985_1
BGS5-z14	12652-514.1	155.835	119.943	0.795394	229.134	10242.4	4.70113e-05	44.3982	0.0814705	95.4071	0.205977	1.60287	29.6137	1.55344	0.712743	1.41569	0.91133	0.301342	0.639514	3468.79	37.9777	3477.13	9.901	0.310215		985_1
BGS5-z14	12652-514.2	178.225	163.264	0.946658	354.097	10923.1	4.57424e-05	57.7359	0.0792716	106.239	0.255382	1.22563	29.3585	1.4552	0.69396	1.35404	0.930484	0.306831	0.533087	3397.7	35.7585	3505.05	8.23662	3.9375		985_2
BGS5-z14	12652-514.3	131.238	138.264	1.08873	304.635	10781.6	0.00012035	40.8265	0.208566	81.2199	0.265996	1.47063	29.882	1.58185	0.720478	1.44966	0.916432	0.300807	0.633042	3497.84	39.1342	3474.38	9.80276	-0.874819		985_2
BGS5-z15	12652-515.1	81.482	73.691	0.934597	137.014	9440.34	0.000901514	28.8762	1.56232	48.8343	0.24533	4.78695	28.4313	2.77309	0.69772	2.27797	0.826745	0.295539	1.56008	3412	60.3505	3447	24.2065	1.30731		987_2
BGS5-z15	12652-515.2	61.5859	52.8796	0.887317	152.926	9496.32	-5.33603e-05	100.002	-0.0924734	34.8902	0.228829	2.44177	27.7093	3.44532	0.659538	3.29749	0.957092	0.304708	0.998403	3265.36	84.4801	3494.32	15.4381	8.33899		987_3
BGS5-z15	12652-515.3	160.593	115.856	0.745527	215.216	11075.9	4.65318e-05	70.7118	0.0806397	94.6442	0.208289	1.69377	29.2182	1.668	0.686097	1.53233	0.918661	0.308864	0.658939	3367.71	40.1951	3515.25	10.1737	5.38323	excluded	987_3
BGS5-z15	12652-515.4	143.092	108.778	0.785588	206.446	10932.7	0.000133239	44.7233	0.230904	81.0215	0.196434	2.05868	27.5609	1.7525	0.659177	1.59299	0.908981	0.303242	0.730508	3263.96	40.7982	3486.86	11.3018	8.13534		987_3
BGS5-z17	12652-517.1	58.1921	61.1413	1.08578	179.159	8896.42	0.000449831	44.7281	0.779558	35.0017	0.282745	3.63941	29.1772	2.87034	0.700233	2.44318	0.856663	0.302204	1.48074	3421.53	64.8645	3481.56	22.9176	2.22094		987_2
BGS5-z17	12652-517.2	239.978	285.161	1.22798	474.161	10282.5	4.83594e-05	57.736	0.0838068	135.054	0.336482	1.09611	27.5724	1.51425	0.655167	1.4107	0.931618	0.305226	0.550336	3248.36	35.9967	3496.95	8.50812	9.03488		987_3
BGS5-z17	12652-517.3	132.908	106.427	0.827508	301.878	8857.42	2.46871e-05	100.001	0.0427828	77.7452	0.227294	1.61903	28.4044	1.7062	0.680989	1.56695	0.918387	0.302513	0.675112	3348.15	40.9212	3483.14	10.4476	4.96404		987_3
BGS5-z17	12652-517.4	174.322	163.569	0.969659	248.219	9485.49	-3.67548e-05	70.7115	-0.0636961	103.158	0.263529	1.3035	28.6779	1.57149	0.688916	1.45795	0.927754	0.301912	0.586466	3378.48	38.3372	3480.06	9.07777	3.74777		987_3
BGS5-z18	12652-518.1	111.072	23.7151	0.220645	93.6134	11182.2	0.000478785	33.3387	0.829734	62.4046	0.0544965	11.9644	25.4386	2.21777	0.654081	1.85589	0.842217	0.282072	1.19569	3244.13	47.3092	3374.44	18.6529	4.91036		987_2
BGS5-z18	12652-518.2	55.3864	39.2156	0.73169	262.518	9220.12	6.70063e-05	100.002	0.116122	29.1994	0.197517	3.00382	24.1896	2.44268	0.613746	2.15139	0.88075	0.285851	1.15681	3084.98	52.7462	3395.18	18.0184	11.4743		987_3
BGS5-z18	12652-518.3	57.2198	36.5545	0.660186	220.448	9685.41	0.000331323	44.7263	0.574182	31.1332	0.181671	4.10178	24.8966	2.48955	0.633424	2.1449	0.861558	0.285066	1.26384	3163.12	53.6191	3390.9	19.6918	8.48751		987_3
BGS5-z18	12652-518.4	162.136	31.153	0.19856	158.587	12168.1	2.33093e-05	100.001	0.040395	87.3304	0.0534427	3.50969	24.7418	1.66107	0.627051	1.52099	0.915666	0.286172	0.667654	3137.91	37.7873	3396.93	10.3979	9.6152		987_3
BGS5-z19	12652-519.1	257.833	192.945	0.773332	323.356	11319.8	0.000259804	30.1537	0.45024	152.047	0.213927	3.90499	26.9123	1.58417	0.686526	1.38712	0.881249	0.28431	0.748765	3369.35	36.3995	3386.76	11.67	0.659955		987_2
BGS5-z19	12652-519.2	191.467	92.1733	0.497488	336.873	11975.2	8.32897e-05	50.0014	0.144341	105.666	0.135852	2.1478	24.9473	1.62372	0.642479	1.48688	0.915725	0.281619	0.652419	3198.75	37.4932	3371.93	10.1798	6.50778		987_3
BGS5-z19	12652-519.3	313.268	253.157	0.835114	396.405	11241.2	2.46078e-05	70.7113	0.0426453	175.258	0.227284	1.15083	25.6541	1.42243	0.651296	1.33567	0.939006	0.285679	0.489173	3233.27	33.9603	3394.24	7.61985	6.02472		987_3
BGS5-z19	12652-519.4	165.912	102.678	0.639547	255.55	11446.3	8.54783e-05	50.0014	0.148134	94.3506	0.175881	1.86976	26.1233	1.64006	0.662041	1.50282	0.916318	0.286182	0.656764	3275.08	38.5893	3396.98	10.2283	4.57344		987_3
Notes (see Stern, 1997):
Spot names follows the convention x-y.z; where x = sample number, y = grain number and z = spot number. Multiple analyses in an individual spot are labelled as x-y.z.z.
Uncertainties reported at 1s and are calculated by using SQUID3 v1.9.0
f206204 refers to mole percent of total 206Pb that is due to common Pb, calculated using the 204Pb-method; common Pb composition used is the surface blank (4/6: 0.05770; 7/6: 0.89500; 8/6: 2.13840)
* refers to radiogenic Pb (corrected for common Pb)
Disc.: Discordance given as difference between measured 206*Pb/238U ratio and the expected 206*Pb/238U ratio at t=207*/206* age, in percent.
Analytical details for session 985_1
13µm spot, ~1nA intensity, 6 scans
Pb/U calibration reference material: 6266 Age = 559 Ma; concentration reference material: 6266, U = 910 ppm.
Error in 206Pb/238U calibration 0.9% (included)
Standard Error in Standard calibration is estimated to be 0.25% (not included in above errors but required when comparing Pb/U data from different mounts).
An overcount correction (-0.03602 cps) on mass 204 was required to correct the 204/206 ratio used in for the common Pb correction.
Measured 207Pb/206Pb age of secondary standard z1242 = 2681±7 Ma (n=24)
Analytical details for session 985_2
13µm spot, ~1.3nA intensity, 6 scans
Pb/U calibration reference material: 6266 Age = 559 Ma; concentration reference material: 6266, U = 910 ppm.
Error in 206Pb/238U calibration 1.01% (included)
Standard Error in Standard calibration is estimated to be 0.35% (not included in above errors but required when comparing Pb/U data from different mounts).
Measured 207Pb/206Pb age of secondary standard z1242 = 2680±6 Ma (n=17)
Analytical details for session 987_2
13µm spot, ~0.6nA intensity, 6 scans
Pb/U calibration reference material: 6266 Age = 559 Ma; concentration reference material: 6266, U = 910 ppm.
Error in 206Pb/238U calibration 0.75% (included)
Standard Error in Standard calibration is 0.26% (not included in above errors but required when comparing Pb/U data from different mounts).
Measured 207Pb/206Pb age of secondary standard z1242 = 2691±13 Ma (n=15)
A mass fractionation correction of 0.9936 was required to correct 207Pb/206Pb ages.
Analytical details for session 987_3
13µm spot, ~1.4nA intensity, 6 scans
Pb/U calibration reference material: 6266 Age = 559 Ma; concentration reference material: 6266, U = 910 ppm.
Error in 206Pb/238U calibration 1.07% (included)
Standard Error in Standard calibration is 0.39% (not included in above errors but required when comparing Pb/U data from different mounts).
Measured 207Pb/206Pb age of secondary standard z1242 = 2676±10 Ma (n=15)
