# Supplementary material for: Hadaean to Palaeoarchaean stagnant-lid tectonics revealed by zircon magnetism
Source: Nature. 2023 Jun 14;618(7965):531–6. doi: 10.1038/s41586-023-06024-5 (PMC10266976; doi:10.1038/s41586-023-06024-5)
Supplement: Supplementary file 4 — Source Data Fig. 1 [file 41586_2023_6024_MOESM4_ESM.xlsx]

## Sheet: Figure1f EDS Spectra
Energy (eV)	Counts
0	0
10	0
20	0
30	0
40	0
50	1
60	0
70	3
80	2
90	2
100	0
110	4
120	4
130	9
140	27
150	40
160	45
170	60
180	85
190	103
200	146
210	155
220	228
230	361
240	493
250	625
260	698
270	748
280	759
290	597
300	469
310	327
320	251
330	214
340	240
350	218
360	229
370	218
380	243
390	291
400	270
410	312
420	365
430	428
440	674
450	984
460	1596
470	2634
480	4113
490	6011
500	7912
510	9284
520	9743
530	8984
540	7246
550	5254
560	3523
570	2161
580	1381
590	992
600	884
610	866
620	838
630	787
640	750
650	888
660	1064
670	1335
680	1702
690	2031
700	2195
710	2182
720	1953
730	1602
740	1134
750	719
760	480
770	336
780	236
790	165
800	149
810	121
820	141
830	119
840	112
850	107
860	89
870	109
880	110
890	97
900	98
910	109
920	109
930	121
940	134
950	131
960	112
970	121
980	131
990	112
1000	131
1010	157
1020	151
1030	148
1040	161
1050	162
1060	149
1070	149
1080	136
1090	153
1100	119
1110	145
1120	149
1130	152
1140	148
1150	147
1160	148
1170	165
1180	145
1190	182
1200	177
1210	159
1220	180
1230	203
1240	182
1250	188
1260	186
1270	164
1280	185
1290	166
1300	222
1310	177
1320	171
1330	178
1340	167
1350	188
1360	211
1370	192
1380	174
1390	217
1400	189
1410	244
1420	251
1430	293
1440	363
1450	446
1460	539
1470	602
1480	600
1490	694
1500	643
1510	547
1520	506
1530	440
1540	352
1550	240
1560	273
1570	239
1580	218
1590	205
1600	214
1610	219
1620	230
1630	223
1640	218
1650	277
1660	290
1670	371
1680	496
1690	658
1700	818
1710	1120
1720	1322
1730	1428
1740	1483
1750	1399
1760	1301
1770	1210
1780	925
1790	757
1800	605
1810	439
1820	352
1830	288
1840	264
1850	271
1860	217
1870	181
1880	219
1890	173
1900	206
1910	205
1920	204
1930	187
1940	219
1950	258
1960	275
1970	352
1980	374
1990	445
2000	569
2010	694
2020	780
2030	752
2040	809
2050	792
2060	751
2070	661
2080	633
2090	562
2100	538
2110	514
2120	500
2130	457
2140	407
2150	377
2160	378
2170	311
2180	282
2190	250
2200	233
2210	233
2220	206
2230	205
2240	173
2250	189
2260	164
2270	159
2280	190
2290	214
2300	196
2310	172
2320	161
2330	200
2340	169
2350	178
2360	194
2370	187
2380	151
2390	166
2400	164
2410	148
2420	141
2430	167
2440	160
2450	142
2460	140
2470	162
2480	171
2490	160
2500	150
2510	163
2520	146
2530	136
2540	142
2550	154
2560	140
2570	151
2580	144
2590	116
2600	156
2610	155
2620	140
2630	160
2640	167
2650	154
2660	183
2670	156
2680	124
2690	145
2700	152
2710	135
2720	130
2730	133
2740	146
2750	149
2760	135
2770	127
2780	147
2790	126
2800	137
2810	119
2820	134
2830	127
2840	142
2850	130
2860	126
2870	148
2880	146
2890	139
2900	129
2910	118
2920	142
2930	107
2940	134
2950	130
2960	133
2970	140
2980	149
2990	166
3000	121
3010	158
3020	132
3030	138
3040	122
3050	131
3060	121
3070	126
3080	132
3090	115
3100	99
3110	108
3120	122
3130	152
3140	153
3150	120
3160	139
3170	146
3180	122
3190	143
3200	117
3210	130
3220	121
3230	137
3240	150
3250	135
3260	158
3270	178
3280	174
3290	201
3300	209
3310	175
3320	199
3330	183
3340	200
3350	175
3360	173
3370	149
3380	174
3390	151
3400	136
3410	137
3420	126
3430	127
3440	114
3450	119
3460	136
3470	105
3480	112
3490	115
3500	117
3510	131
3520	109
3530	116
3540	121
3550	98
3560	118
3570	135
3580	122
3590	140
3600	131
3610	134
3620	116
3630	121
3640	125
3650	114
3660	134
3670	128
3680	122
3690	128
3700	125
3710	122
3720	113
3730	104
3740	112
3750	126
3760	132
3770	128
3780	119
3790	108
3800	95
3810	117
3820	106
3830	109
3840	91
3850	113
3860	98
3870	121
3880	101
3890	99
3900	95
3910	106
3920	110
3930	96
3940	103
3950	95
3960	116
3970	108
3980	122
3990	117
4000	94
4010	104
4020	103
4030	103
4040	112
4050	90
4060	97
4070	90
4080	108
4090	94
4100	104
4110	90
4120	79
4130	80
4140	106
4150	95
4160	103
4170	91
4180	89
4190	70
4200	92
4210	95
4220	94
4230	97
4240	96
4250	81
4260	95
4270	85
4280	95
4290	100
4300	77
4310	85
4320	91
4330	93
4340	92
4350	93
4360	89
4370	119
4380	91
4390	83
4400	98
4410	89
4420	91
4430	96
4440	94
4450	92
4460	106
4470	95
4480	90
4490	89
4500	93
4510	113
4520	100
4530	95
4540	74
4550	95
4560	86
4570	83
4580	90
4590	89
4600	99
4610	109
4620	107
4630	88
4640	92
4650	87
4660	94
4670	85
4680	94
4690	95
4700	100
4710	93
4720	109
4730	78
4740	78
4750	107
4760	87
4770	82
4780	67
4790	93
4800	77
4810	70
4820	84
4830	77
4840	88
4850	87
4860	79
4870	95
4880	81
4890	82
4900	66
4910	88
4920	81
4930	81
4940	80
4950	76
4960	77
4970	74
4980	78
4990	74
5000	89
5010	86
5020	85
5030	77
5040	77
5050	71
5060	69
5070	71
5080	69
5090	84
5100	79
5110	83
5120	72
5130	66
5140	83
5150	82
5160	69
5170	73
5180	56
5190	61
5200	81
5210	57
5220	92
5230	93
5240	68
5250	68
5260	76
5270	85
5280	72
5290	89
5300	79
5310	100
5320	83
5330	64
5340	85
5350	91
5360	88
5370	106
5380	102
5390	102
5400	100
5410	106
5420	95
5430	107
5440	102
5450	102
5460	82
5470	92
5480	100
5490	74
5500	98
5510	62
5520	88
5530	80
5540	64
5550	69
5560	69
5570	65
5580	62
5590	67
5600	63
5610	73
5620	50
5630	66
5640	76
5650	64
5660	71
5670	61
5680	58
5690	70
5700	65
5710	57
5720	56
5730	59
5740	67
5750	60
5760	60
5770	60
5780	71
5790	72
5800	57
5810	63
5820	62
5830	54
5840	66
5850	59
5860	67
5870	62
5880	64
5890	66
5900	61
5910	55
5920	64
5930	62
5940	63
5950	90
5960	71
5970	68
5980	54
5990	47
6000	60
6010	64
6020	67
6030	57
6040	54
6050	68
6060	64
6070	67
6080	79
6090	52
6100	65
6110	56
6120	65
6130	64
6140	53
6150	70
6160	52
6170	60
6180	68
6190	63
6200	72
6210	90
6220	104
6230	95
6240	134
6250	148
6260	218
6270	329
6280	417
6290	605
6300	737
6310	992
6320	1289
6330	1658
6340	2004
6350	2396
6360	2755
6370	3028
6380	3300
6390	3459
6400	3548
6410	3515
6420	3402
6430	3169
6440	2908
6450	2639
6460	2215
6470	1869
6480	1488
6490	1113
6500	867
6510	668
6520	482
6530	374
6540	259
6550	166
6560	123
6570	96
6580	89
6590	72
6600	70
6610	66
6620	50
6630	57
6640	43
6650	54
6660	42
6670	39
6680	61
6690	62
6700	60
6710	47
6720	57
6730	49
6740	42
6750	55
6760	45
6770	51
6780	47
6790	51
6800	63
6810	51
6820	42
6830	45
6840	62
6850	51
6860	37
6870	71
6880	64
6890	76
6900	53
6910	80
6920	96
6930	110
6940	128
6950	115
6960	169
6970	192
6980	211
6990	306
7000	331
7010	327
7020	404
7030	443
7040	456
7050	451
7060	472
7070	480
7080	457
7090	412
7100	379
7110	318
7120	278
7130	249
7140	211
7150	190
7160	167
7170	128
7180	92
7190	91
7200	65
7210	57
7220	51
7230	55
7240	35
7250	41
7260	51
7270	26
7280	33
7290	35
7300	36
7310	31
7320	33
7330	33
7340	41
7350	33
7360	33
7370	26
7380	41
7390	28
7400	48
7410	43
7420	51
7430	44
7440	44
7450	48
7460	34
7470	63
7480	38
7490	53
7500	37
7510	46
7520	34
7530	35
7540	38
7550	40
7560	42
7570	33
7580	27
7590	43
7600	32
7610	40
7620	39
7630	35
7640	32
7650	35
7660	38
7670	42
7680	48
7690	34
7700	40
7710	41
7720	47
7730	45
7740	27
7750	34
7760	27
7770	32
7780	34
7790	45
7800	30
7810	41
7820	43
7830	40
7840	27
7850	35
7860	30
7870	29
7880	32
7890	38
7900	29
7910	24
7920	28
7930	35
7940	37
7950	29
7960	26
7970	31
7980	30
7990	30
8000	38
8010	31
8020	28
8030	34
8040	28
8050	31
8060	27
8070	26
8080	32
8090	33
8100	42
8110	38
8120	34
8130	31
8140	33
8150	33
8160	32
8170	33
8180	28
8190	38
8200	31
8210	31
8220	31
8230	29
8240	43
8250	38
8260	31
8270	24
8280	32
8290	37
8300	31
8310	25
8320	24
8330	34
8340	28
8350	20
8360	26
8370	25
8380	26
8390	24
8400	16
8410	46
8420	44
8430	30
8440	34
8450	29
8460	23
8470	33
8480	30
8490	29
8500	22
8510	27
8520	31
8530	33
8540	22
8550	14
8560	28
8570	32
8580	44
8590	30
8600	46
8610	27
8620	35
8630	19
8640	30
8650	23
8660	36
8670	27
8680	31
8690	21
8700	35
8710	25
8720	31
8730	26
8740	23
8750	25
8760	22
8770	33
8780	23
8790	23
8800	37
8810	26
8820	36
8830	39
8840	22
8850	27
8860	21
8870	24
8880	30
8890	29
8900	26
8910	30
8920	32
8930	29
8940	37
8950	29
8960	27
8970	45
8980	34
8990	30
9000	16
9010	20
9020	29
9030	17
9040	22
9050	42
9060	37
9070	31
9080	27
9090	31
9100	21
9110	29
9120	34
9130	28
9140	31
9150	22
9160	22
9170	31
9180	19
9190	27
9200	25
9210	22
9220	21
9230	22
9240	23
9250	29
9260	24
9270	25
9280	30
9290	39
9300	26
9310	25
9320	20
9330	29
9340	28
9350	22
9360	14
9370	22
9380	31
9390	22
9400	24
9410	31
9420	25
9430	15
9440	19
9450	23
9460	26
9470	31
9480	11
9490	25
9500	28
9510	9
9520	30
9530	21
9540	18
9550	20
9560	24
9570	22
9580	20
9590	25
9600	21
9610	21
9620	21
9630	29
9640	25
9650	26
9660	24
9670	20
9680	24
9690	24
9700	29
9710	22
9720	31
9730	38
9740	21
9750	27
9760	23
9770	15
9780	21
9790	20
9800	16
9810	27
9820	20
9830	29
9840	28
9850	21
9860	23
9870	24
9880	30
9890	26
9900	15
9910	22
9920	17
9930	20
9940	19
9950	25
9960	25
9970	31
9980	17
9990	20
10000	18
10010	30
10020	24
10030	22
10040	19
10050	17
10060	24
10070	18
10080	25
10090	26
10100	21
10110	24
10120	24
10130	19
10140	27
10150	21
10160	19
10170	28
10180	29
10190	24
10200	14
10210	19
10220	23
10230	24
10240	18
10250	20
10260	24
10270	21
10280	23
10290	21
10300	19
10310	11
10320	29
10330	17
10340	16
10350	20
10360	24
10370	23
10380	14
10390	15
10400	17
10410	17
10420	18
10430	13
10440	25
10450	21
10460	21
10470	18
10480	24
10490	21
10500	22
10510	18
10520	15
10530	22
10540	12
10550	15
10560	36
10570	16
10580	22
10590	20
10600	24
10610	14
10620	15
10630	27
10640	20
10650	19
10660	13
10670	31
10680	19
10690	18
10700	19
10710	30
10720	13
10730	17
10740	23
10750	19
10760	13
10770	18
10780	22
10790	20
10800	16
10810	28
10820	16
10830	19
10840	17
10850	18
10860	21
10870	14
10880	17
10890	16
10900	17
10910	20
10920	15
10930	23
10940	22
10950	18
10960	23
10970	19
10980	29
10990	14
11000	10
11010	21
11020	18
11030	23
11040	20
11050	17
11060	14
11070	9
11080	24
11090	15
11100	13
11110	14
11120	15
11130	21
11140	18
11150	14
11160	14
11170	21
11180	14
11190	16
11200	13
11210	18
11220	13
11230	10
11240	17
11250	13
11260	14
11270	19
11280	12
11290	14
11300	17
11310	14
11320	15
11330	12
11340	16
11350	12
11360	13
11370	12
11380	17
11390	8
11400	16
11410	20
11420	15
11430	16
11440	9
11450	19
11460	25
11470	14
11480	12
11490	17
11500	14
11510	12
11520	15
11530	9
11540	15
11550	14
11560	14
11570	14
11580	8
11590	17
11600	13
11610	18
11620	5
11630	16
11640	18
11650	14
11660	10
11670	24
11680	20
11690	20
11700	10
11710	20
11720	15
11730	11
11740	17
11750	14
11760	16
11770	18
11780	19
11790	16
11800	18
11810	10
11820	14
11830	10
11840	20
11850	12
11860	20
11870	12
11880	9
11890	7
11900	11
11910	13
11920	10
11930	15
11940	12
11950	17
11960	10
11970	15
11980	12
11990	12
12000	12
12010	12
12020	17
12030	16
12040	13
12050	18
12060	12
12070	11
12080	12
12090	14
12100	12
12110	7
12120	16
12130	9
12140	14
12150	12
12160	18
12170	14
12180	12
12190	19
12200	11
12210	15
12220	18
12230	15
12240	11
12250	13
12260	13
12270	16
12280	12
12290	15
12300	10
12310	11
12320	12
12330	7
12340	9
12350	11
12360	8
12370	2
12380	13
12390	15
12400	9
12410	15
12420	13
12430	19
12440	14
12450	13
12460	15
12470	12
12480	13
12490	14
12500	14
12510	9
12520	16
12530	11
12540	13
12550	10
12560	6
12570	16
12580	17
12590	10
12600	11
12610	15
12620	16
12630	16
12640	17
12650	12
12660	13
12670	18
12680	17
12690	7
12700	8
12710	13
12720	19
12730	16
12740	13
12750	7
12760	9
12770	14
12780	20
12790	9
12800	13
12810	3
12820	17
12830	11
12840	13
12850	12
12860	8
12870	6
12880	7
12890	11
12900	12
12910	14
12920	10
12930	14
12940	10
12950	10
12960	9
12970	11
12980	12
12990	10
13000	3
13010	13
13020	12
13030	9
13040	12
13050	13
13060	5
13070	8
13080	13
13090	6
13100	5
13110	10
13120	13
13130	21
13140	9
13150	8
13160	15
13170	10
13180	11
13190	9
13200	10
13210	8
13220	13
13230	7
13240	7
13250	11
13260	7
13270	11
13280	12
13290	10
13300	5
13310	8
13320	7
13330	10
13340	11
13350	7
13360	12
13370	16
13380	9
13390	12
13400	15
13410	4
13420	8
13430	11
13440	7
13450	12
13460	13
13470	5
13480	3
13490	5
13500	4
13510	14
13520	9
13530	16
13540	4
13550	6
13560	11
13570	7
13580	9
13590	14
13600	11
13610	9
13620	3
13630	4
13640	7
13650	5
13660	7
13670	13
13680	10
13690	4
13700	12
13710	7
13720	8
13730	10
13740	8
13750	6
13760	8
13770	11
13780	6
13790	9
13800	14
13810	8
13820	11
13830	7
13840	3
13850	4
13860	13
13870	7
13880	9
13890	8
13900	11
13910	4
13920	7
13930	7
13940	9
13950	8
13960	16
13970	7
13980	13
13990	3
14000	4
14010	4
14020	4
14030	11
14040	7
14050	7
14060	6
14070	11
14080	15
14090	6
14100	6
14110	9
14120	3
14130	5
14140	10
14150	4
14160	10
14170	5
14180	9
14190	6
14200	7
14210	9
14220	7
14230	7
14240	14
14250	5
14260	7
14270	9
14280	4
14290	7
14300	7
14310	2
14320	7
14330	6
14340	9
14350	9
14360	10
14370	8
14380	9
14390	7
14400	4
14410	7
14420	3
14430	9
14440	9
14450	5
14460	5
14470	3
14480	4
14490	7
14500	8
14510	6
14520	4
14530	5
14540	8
14550	9
14560	6
14570	4
14580	5
14590	2
14600	5
14610	5
14620	4
14630	6
14640	10
14650	7
14660	7
14670	9
14680	5
14690	3
14700	6
14710	5
14720	3
14730	6
14740	2
14750	6
14760	3
14770	7
14780	5
14790	11
14800	6
14810	5
14820	8
14830	3
14840	4
14850	6
14860	6
14870	5
14880	3
14890	4
14900	6
14910	5
14920	10
14930	2
14940	5
14950	5
14960	9
14970	5
14980	3
14990	5
15000	3
15010	6
15020	8
15030	5
15040	8
15050	7
15060	5
15070	6
15080	5
15090	7
15100	3
15110	8
15120	8
15130	9
15140	6
15150	3
15160	5
15170	3
15180	5
15190	9
15200	3
15210	4
15220	1
15230	5
15240	5
15250	6
15260	6
15270	9
15280	5
15290	6
15300	2
15310	7
15320	3
15330	5
15340	3
15350	4
15360	6
15370	8
15380	9
15390	3
15400	3
15410	4
15420	2
15430	5
15440	6
15450	6
15460	3
15470	5
15480	6
15490	5
15500	6
15510	3
15520	1
15530	5
15540	4
15550	5
15560	6
15570	5
15580	2
15590	2
15600	7
15610	3
15620	8
15630	3
15640	5
15650	8
15660	3
15670	4
15680	3
15690	5
15700	2
15710	1
15720	3
15730	4
15740	4
15750	10
15760	6
15770	3
15780	5
15790	4
15800	1
15810	3
15820	1
15830	5
15840	6
15850	7
15860	4
15870	2
15880	2
15890	7
15900	4
15910	4
15920	6
15930	1
15940	2
15950	4
15960	2
15970	3
15980	1
15990	7
16000	0
16010	4
16020	5
16030	1
16040	3
16050	4
16060	2
16070	0
16080	3
16090	6
16100	2
16110	1
16120	5
16130	8
16140	4
16150	4
16160	4
16170	2
16180	2
16190	3
16200	5
16210	3
16220	7
16230	1
16240	3
16250	4
16260	1
16270	1
16280	6
16290	3
16300	2
16310	1
16320	4
16330	2
16340	1
16350	3
16360	2
16370	2
16380	0
16390	4
16400	5
16410	0
16420	3
16430	6
16440	0
16450	4
16460	7
16470	2
16480	5
16490	1
16500	1
16510	6
16520	0
16530	0
16540	2
16550	1
16560	1
16570	5
16580	4
16590	2
16600	1
16610	2
16620	1
16630	2
16640	1
16650	3
16660	0
16670	1
16680	0
16690	2
16700	2
16710	1
16720	3
16730	3
16740	3
16750	2
16760	8
16770	1
16780	3
16790	2
16800	2
16810	2
16820	6
16830	1
16840	2
16850	4
16860	3
16870	0
16880	4
16890	5
16900	5
16910	2
16920	4
16930	3
16940	1
16950	1
16960	3
16970	1
16980	3
16990	1
17000	3
17010	5
17020	0
17030	1
17040	1
17050	5
17060	2
17070	1
17080	2
17090	1
17100	1
17110	4
17120	3
17130	1
17140	0
17150	3
17160	3
17170	3
17180	1
17190	0
17200	4
17210	1
17220	5
17230	3
17240	0
17250	0
17260	3
17270	3
17280	1
17290	2
17300	2
17310	1
17320	2
17330	1
17340	1
17350	5
17360	2
17370	4
17380	2
17390	2
17400	1
17410	0
17420	0
17430	2
17440	1
17450	1
17460	0
17470	1
17480	1
17490	4
17500	1
17510	1
17520	0
17530	0
17540	1
17550	0
17560	0
17570	2
17580	4
17590	1
17600	0
17610	0
17620	0
17630	2
17640	1
17650	3
17660	2
17670	2
17680	4
17690	3
17700	2
17710	0
17720	0
17730	0
17740	3
17750	0
17760	2
17770	2
17780	2
17790	2
17800	3
17810	3
17820	4
17830	0
17840	0
17850	1
17860	1
17870	2
17880	1
17890	0
17900	2
17910	1
17920	3
17930	0
17940	1
17950	0
17960	0
17970	0
17980	2
17990	1
18000	0
18010	2
18020	3
18030	1
18040	1
18050	0
18060	1
18070	1
18080	1
18090	0
18100	0
18110	2
18120	0
18130	3
18140	1
18150	0
18160	2
18170	1
18180	0
18190	1
18200	1
18210	1
18220	0
18230	1
18240	0
18250	0
18260	1
18270	0
18280	0
18290	0
18300	2
18310	1
18320	0
18330	1
18340	3
18350	0
18360	0
18370	0
18380	1
18390	1
18400	1
18410	0
18420	1
18430	1
18440	3
18450	0
18460	1
18470	1
18480	0
18490	3
18500	1
18510	1
18520	0
18530	0
18540	0
18550	1
18560	1
18570	2
18580	1
18590	0
18600	2
18610	0
18620	0
18630	0
18640	2
18650	1
18660	0
18670	0
18680	2
18690	0
18700	2
18710	2
18720	1
18730	0
18740	0
18750	0
18760	1
18770	3
18780	1
18790	1
18800	2
18810	0
18820	1
18830	0
18840	1
18850	3
18860	0
18870	2
18880	0
18890	0
18900	0
18910	1
18920	0
18930	1
18940	0
18950	2
18960	0
18970	0
18980	0
18990	0
19000	0
19010	0
19020	1
19030	2
19040	0
19050	1
19060	0
19070	0
19080	0
19090	0
19100	2
19110	0
19120	0
19130	1
19140	0
19150	1
19160	0
19170	1
19180	0
19190	0
19200	0
19210	0
19220	0
19230	0
19240	0
19250	1
19260	0
19270	1
19280	2
19290	0
19300	2
19310	0
19320	1
19330	0
19340	1
19350	0
19360	0
19370	0
19380	1
19390	0
19400	1
19410	0
19420	2
19430	0
19440	0
19450	0
19460	0
19470	0
19480	0
19490	0
19500	1
19510	0
19520	0
19530	0
19540	1
19550	0
19560	0
19570	0
19580	0
19590	0
19600	0
19610	0
19620	0
19630	1
19640	1
19650	0
19660	1
19670	0
19680	0
19690	0
19700	0
19710	0
19720	0
19730	0
19740	0
19750	0
19760	0
19770	0
19780	1
19790	0
19800	0
19810	0
19820	0
19830	0
19840	0
19850	0
19860	0
19870	0
19880	0
19890	0
19900	0
19910	0
19920	0
19930	0
19940	0
19950	0
19960	0
19970	0
19980	0
[truncated: 2,096 more rows]

## Sheet: Figure1h EDS Spectra
Energy (eV)	Counts
0	0
10	0
20	0
30	0
40	0
50	1
60	0
70	0
80	0
90	1
100	2
110	1
120	6
130	5
140	10
150	23
160	29
170	43
180	50
190	68
200	105
210	127
220	224
230	297
240	490
250	669
260	795
270	759
280	820
290	614
300	453
310	262
320	172
330	120
340	108
350	91
360	80
370	78
380	107
390	123
400	152
410	132
420	175
430	255
440	384
450	608
460	1069
470	1804
480	2985
490	4293
500	5859
510	6934
520	7378
530	6767
540	5479
550	3921
560	2453
570	1361
580	715
590	354
600	168
610	90
620	62
630	60
640	56
650	64
660	65
670	67
680	74
690	84
700	74
710	77
720	84
730	69
740	90
750	92
760	81
770	81
780	75
790	72
800	96
810	98
820	92
830	96
840	92
850	116
860	106
870	91
880	117
890	97
900	96
910	121
920	118
930	109
940	100
950	97
960	124
970	108
980	101
990	124
1000	112
1010	135
1020	148
1030	141
1040	170
1050	158
1060	168
1070	134
1080	158
1090	128
1100	131
1110	136
1120	161
1130	137
1140	141
1150	145
1160	153
1170	137
1180	163
1190	159
1200	176
1210	190
1220	225
1230	204
1240	241
1250	262
1260	255
1270	250
1280	226
1290	215
1300	218
1310	180
1320	179
1330	211
1340	185
1350	182
1360	205
1370	188
1380	211
1390	282
1400	347
1410	587
1420	908
1430	1401
1440	1977
1450	2712
1460	3493
1470	4277
1480	4666
1490	4893
1500	4590
1510	3930
1520	3202
1530	2339
1540	1666
1550	1241
1560	837
1570	562
1580	377
1590	331
1600	257
1610	227
1620	223
1630	242
1640	339
1650	507
1660	817
1670	1294
1680	2085
1690	3090
1700	4285
1710	5815
1720	7138
1730	7975
1740	8420
1750	7975
1760	7166
1770	6089
1780	4711
1790	3450
1800	2347
1810	1635
1820	1071
1830	763
1840	556
1850	400
1860	392
1870	303
1880	184
1890	188
1900	152
1910	108
1920	114
1930	75
1940	83
1950	90
1960	83
1970	94
1980	107
1990	100
2000	110
2010	94
2020	104
2030	139
2040	115
2050	100
2060	110
2070	120
2080	92
2090	107
2100	117
2110	109
2120	80
2130	99
2140	106
2150	110
2160	85
2170	102
2180	88
2190	102
2200	82
2210	83
2220	99
2230	81
2240	83
2250	65
2260	76
2270	80
2280	72
2290	70
2300	71
2310	82
2320	70
2330	75
2340	89
2350	74
2360	78
2370	81
2380	69
2390	78
2400	91
2410	61
2420	76
2430	82
2440	68
2450	72
2460	69
2470	93
2480	68
2490	75
2500	83
2510	93
2520	76
2530	73
2540	78
2550	61
2560	70
2570	81
2580	82
2590	63
2600	74
2610	74
2620	78
2630	79
2640	86
2650	72
2660	62
2670	77
2680	61
2690	62
2700	67
2710	81
2720	75
2730	76
2740	76
2750	75
2760	81
2770	69
2780	57
2790	85
2800	72
2810	73
2820	69
2830	66
2840	72
2850	83
2860	87
2870	75
2880	77
2890	84
2900	74
2910	86
2920	79
2930	73
2940	86
2950	78
2960	83
2970	62
2980	67
2990	60
3000	62
3010	58
3020	58
3030	62
3040	71
3050	66
3060	64
3070	71
3080	54
3090	76
3100	79
3110	72
3120	74
3130	65
3140	60
3150	73
3160	76
3170	76
3180	78
3190	107
3200	99
3210	132
3220	183
3230	217
3240	316
3250	418
3260	538
3270	734
3280	829
3290	1017
3300	1115
3310	1262
3320	1211
3330	1213
3340	1073
3350	931
3360	767
3370	635
3380	487
3390	375
3400	227
3410	200
3420	134
3430	121
3440	113
3450	82
3460	64
3470	85
3480	72
3490	99
3500	102
3510	88
3520	101
3530	109
3540	106
3550	139
3560	174
3570	184
3580	188
3590	183
3600	208
3610	190
3620	162
3630	145
3640	158
3650	127
3660	107
3670	92
3680	100
3690	73
3700	84
3710	63
3720	70
3730	52
3740	53
3750	53
3760	58
3770	53
3780	44
3790	55
3800	64
3810	64
3820	49
3830	59
3840	66
3850	55
3860	56
3870	46
3880	49
3890	46
3900	55
3910	47
3920	63
3930	53
3940	52
3950	58
3960	62
3970	60
3980	45
3990	46
4000	59
4010	64
4020	64
4030	53
4040	47
4050	57
4060	63
4070	45
4080	62
4090	61
4100	62
4110	48
4120	51
4130	57
4140	40
4150	55
4160	51
4170	46
4180	43
4190	50
4200	59
4210	60
4220	62
4230	53
4240	55
4250	46
4260	50
4270	40
4280	53
4290	51
4300	64
4310	54
4320	49
4330	51
4340	49
4350	66
4360	47
4370	48
4380	49
4390	36
4400	64
4410	63
4420	57
4430	57
4440	60
4450	51
4460	68
4470	51
4480	71
4490	51
4500	61
4510	77
4520	67
4530	67
4540	61
4550	64
4560	58
4570	52
4580	54
4590	56
4600	44
4610	49
4620	52
4630	48
4640	49
4650	39
4660	55
4670	43
4680	37
4690	42
4700	57
4710	41
4720	51
4730	39
4740	61
4750	51
4760	55
4770	45
4780	36
4790	44
4800	49
4810	40
4820	37
4830	54
4840	52
4850	34
4860	43
4870	46
4880	52
4890	48
4900	44
4910	35
4920	41
4930	43
4940	42
4950	52
4960	44
4970	36
4980	43
4990	53
5000	45
5010	46
5020	36
5030	35
5040	46
5050	43
5060	47
5070	45
5080	41
5090	38
5100	45
5110	33
5120	42
5130	36
5140	39
5150	34
5160	34
5170	35
5180	37
5190	39
5200	41
5210	54
5220	34
5230	37
5240	38
5250	48
5260	41
5270	46
5280	28
5290	38
5300	32
5310	38
5320	38
5330	48
5340	45
5350	41
5360	57
5370	65
5380	59
5390	50
5400	59
5410	59
5420	51
5430	68
5440	62
5450	49
5460	61
5470	49
5480	43
5490	47
5500	47
5510	38
5520	40
5530	38
5540	26
5550	46
5560	28
5570	32
5580	22
5590	49
5600	31
5610	29
5620	34
5630	31
5640	38
5650	31
5660	30
5670	34
5680	34
5690	36
5700	32
5710	32
5720	24
5730	37
5740	37
5750	30
5760	27
5770	29
5780	45
5790	30
5800	45
5810	35
5820	25
5830	48
5840	34
5850	33
5860	36
5870	36
5880	45
5890	32
5900	33
5910	26
5920	29
5930	32
5940	46
5950	49
5960	25
5970	33
5980	38
5990	23
6000	32
6010	21
6020	33
6030	32
6040	23
6050	28
6060	28
6070	21
6080	33
6090	31
6100	31
6110	32
6120	35
6130	33
6140	32
6150	26
6160	26
6170	26
6180	22
6190	31
6200	31
6210	36
6220	34
6230	34
6240	33
6250	29
6260	36
6270	28
6280	28
6290	39
6300	41
6310	29
6320	46
6330	33
6340	47
6350	58
6360	55
6370	70
6380	74
6390	61
6400	70
6410	73
6420	66
6430	57
6440	73
6450	70
6460	54
6470	35
6480	49
6490	37
6500	40
6510	43
6520	32
6530	32
6540	25
6550	31
6560	34
6570	22
6580	28
6590	15
6600	23
6610	25
6620	25
6630	31
6640	19
6650	21
6660	28
6670	20
6680	20
6690	26
6700	23
6710	29
6720	26
6730	23
6740	21
6750	26
6760	29
6770	20
6780	22
6790	23
6800	16
6810	22
6820	22
6830	19
6840	25
6850	25
6860	24
6870	12
6880	32
6890	17
6900	26
6910	22
6920	21
6930	27
6940	25
6950	30
6960	22
6970	28
6980	25
6990	25
7000	28
7010	23
7020	27
7030	23
7040	36
7050	29
7060	27
7070	28
7080	30
7090	30
7100	25
7110	17
7120	21
7130	27
7140	16
7150	25
7160	21
7170	21
7180	16
7190	19
7200	23
7210	15
7220	18
7230	25
7240	26
7250	21
7260	14
7270	21
7280	22
7290	16
7300	18
7310	23
7320	18
7330	20
7340	17
7350	31
7360	14
7370	27
7380	14
7390	18
7400	17
7410	23
7420	14
7430	21
7440	21
7450	20
7460	26
7470	19
7480	29
7490	23
7500	20
7510	25
7520	20
7530	16
7540	18
7550	18
7560	15
7570	26
7580	22
7590	20
7600	22
7610	17
7620	16
7630	20
7640	20
7650	19
7660	22
7670	19
7680	19
7690	14
7700	14
7710	21
7720	23
7730	20
7740	19
7750	22
7760	18
7770	20
7780	11
7790	18
7800	12
7810	14
7820	14
7830	17
7840	12
7850	15
7860	25
7870	16
7880	29
7890	10
7900	25
7910	17
7920	20
7930	18
7940	10
7950	22
7960	19
7970	11
7980	19
7990	12
8000	18
8010	19
8020	20
8030	16
8040	15
8050	15
8060	19
8070	17
8080	19
8090	13
8100	22
8110	14
8120	12
8130	11
8140	21
8150	17
8160	15
8170	18
8180	16
8190	21
8200	18
8210	15
8220	13
8230	12
8240	10
8250	14
8260	19
8270	11
8280	9
8290	18
8300	11
8310	20
8320	9
8330	17
8340	11
8350	20
8360	14
8370	21
8380	12
8390	11
8400	22
8410	17
8420	15
8430	20
8440	12
8450	13
8460	12
8470	19
8480	10
8490	11
8500	18
8510	13
8520	25
8530	10
8540	13
8550	22
8560	10
8570	25
8580	23
8590	12
8600	12
8610	16
8620	12
8630	11
8640	17
8650	10
8660	12
8670	13
8680	15
8690	12
8700	10
8710	13
8720	14
8730	13
8740	18
8750	14
8760	12
8770	10
8780	14
8790	14
8800	12
8810	18
8820	12
8830	11
8840	15
8850	20
8860	10
8870	12
8880	9
8890	8
8900	17
8910	8
8920	12
8930	12
8940	13
8950	9
8960	15
8970	19
8980	13
8990	11
9000	12
9010	17
9020	14
9030	12
9040	11
9050	18
9060	12
9070	15
9080	9
9090	9
9100	10
9110	11
9120	14
9130	11
9140	19
9150	11
9160	11
9170	14
9180	12
9190	17
9200	8
9210	12
9220	14
9230	14
9240	12
9250	8
9260	14
9270	10
9280	16
9290	19
9300	14
9310	9
9320	13
9330	12
9340	14
9350	14
9360	7
9370	15
9380	10
9390	13
9400	9
9410	15
9420	11
9430	13
9440	13
9450	15
9460	11
9470	17
9480	11
9490	15
9500	10
9510	12
9520	5
9530	7
9540	7
9550	11
9560	10
9570	12
9580	8
9590	3
9600	18
9610	8
9620	4
9630	7
9640	14
9650	14
9660	9
9670	14
9680	17
9690	9
9700	8
9710	13
9720	14
9730	10
9740	9
9750	10
9760	16
9770	13
9780	23
9790	8
9800	15
9810	13
9820	9
9830	7
9840	14
9850	9
9860	10
9870	5
9880	16
9890	12
9900	11
9910	6
9920	7
9930	11
9940	16
9950	11
9960	10
9970	16
9980	11
9990	10
10000	11
10010	13
10020	9
10030	7
10040	9
10050	7
10060	9
10070	15
10080	11
10090	11
10100	9
10110	8
10120	8
10130	8
10140	10
10150	5
10160	13
10170	6
10180	16
10190	14
10200	13
10210	6
10220	10
10230	4
10240	17
10250	10
10260	10
10270	8
10280	6
10290	8
10300	10
10310	8
10320	10
10330	10
10340	12
10350	11
10360	5
10370	7
10380	8
10390	12
10400	13
10410	9
10420	10
10430	8
10440	16
10450	15
10460	11
10470	5
10480	9
10490	8
10500	9
10510	10
10520	10
10530	7
10540	6
10550	10
10560	13
10570	11
10580	8
10590	12
10600	8
10610	12
10620	9
10630	8
10640	21
10650	8
10660	19
10670	16
10680	7
10690	10
10700	13
10710	9
10720	9
10730	8
10740	12
10750	7
10760	9
10770	11
10780	12
10790	8
10800	7
10810	5
10820	11
10830	10
10840	14
10850	10
10860	9
10870	10
10880	9
10890	9
10900	7
10910	9
10920	15
10930	11
10940	10
10950	4
10960	13
10970	9
10980	10
10990	6
11000	12
11010	10
11020	6
11030	11
11040	5
11050	8
11060	5
11070	7
11080	5
11090	12
11100	5
11110	5
11120	9
11130	10
11140	5
11150	6
11160	6
11170	8
11180	7
11190	11
11200	12
11210	8
11220	10
11230	4
11240	8
11250	11
11260	9
11270	11
11280	10
11290	6
11300	5
11310	11
11320	7
11330	6
11340	10
11350	4
11360	9
11370	3
11380	4
11390	8
11400	6
11410	5
11420	2
11430	10
11440	10
11450	7
11460	7
11470	4
11480	11
11490	9
11500	5
11510	5
11520	5
11530	9
11540	6
11550	4
11560	8
11570	2
11580	7
11590	7
11600	5
11610	7
11620	10
11630	11
11640	2
11650	14
11660	2
11670	5
11680	9
11690	9
11700	3
11710	2
11720	8
11730	1
11740	13
11750	7
11760	11
11770	3
11780	7
11790	7
11800	4
11810	11
11820	4
11830	10
11840	4
11850	3
11860	3
11870	9
11880	4
11890	8
11900	4
11910	2
11920	10
11930	4
11940	3
11950	5
11960	5
11970	6
11980	7
11990	3
12000	6
12010	10
12020	1
12030	7
12040	5
12050	9
12060	6
12070	8
12080	7
12090	3
12100	6
12110	5
12120	9
12130	6
12140	5
12150	6
12160	7
12170	4
12180	7
12190	4
12200	9
12210	5
12220	7
12230	1
12240	4
12250	5
12260	6
12270	7
12280	7
12290	8
12300	6
12310	4
12320	5
12330	3
12340	6
12350	2
12360	8
12370	6
12380	10
12390	3
12400	3
12410	2
12420	4
12430	2
12440	8
12450	7
12460	8
12470	6
12480	8
12490	4
12500	3
12510	7
12520	7
12530	6
12540	2
12550	3
12560	1
12570	5
12580	2
12590	2
12600	7
12610	7
12620	5
12630	4
12640	8
12650	5
12660	8
12670	3
12680	3
12690	5
12700	8
12710	9
12720	3
12730	5
12740	2
12750	5
12760	6
12770	0
12780	7
12790	5
12800	7
12810	4
12820	5
12830	4
12840	5
12850	4
12860	5
12870	9
12880	5
12890	4
12900	5
12910	2
12920	4
12930	7
12940	6
12950	4
12960	1
12970	4
12980	9
12990	2
13000	3
13010	3
13020	4
13030	9
13040	5
13050	8
13060	2
13070	5
13080	7
13090	5
13100	4
13110	3
13120	1
13130	4
13140	6
13150	6
13160	4
13170	7
13180	3
13190	4
13200	7
13210	4
13220	1
13230	5
13240	8
13250	4
13260	4
13270	2
13280	5
13290	1
13300	4
13310	5
13320	7
13330	3
13340	1
13350	4
13360	2
13370	0
13380	1
13390	4
13400	5
13410	8
13420	1
13430	3
13440	0
13450	3
13460	1
13470	4
13480	5
13490	5
13500	2
13510	5
13520	3
13530	1
13540	7
13550	3
13560	7
13570	3
13580	4
13590	4
13600	4
13610	3
13620	0
13630	1
13640	1
13650	3
13660	4
13670	1
13680	4
13690	6
13700	5
13710	4
13720	7
13730	5
13740	1
13750	2
13760	1
13770	3
13780	3
13790	1
13800	4
13810	2
13820	4
13830	3
13840	2
13850	6
13860	5
13870	4
13880	2
13890	4
13900	2
13910	2
13920	5
13930	2
13940	3
13950	3
13960	2
13970	10
13980	4
13990	4
14000	7
14010	1
14020	2
14030	4
14040	7
14050	4
14060	2
14070	1
14080	4
14090	5
14100	2
14110	3
14120	3
14130	3
14140	0
14150	2
14160	5
14170	2
14180	3
14190	10
14200	6
14210	1
14220	2
14230	2
14240	2
14250	1
14260	5
14270	3
14280	2
14290	1
14300	2
14310	4
14320	1
14330	4
14340	2
14350	3
14360	4
14370	3
14380	5
14390	5
14400	4
14410	2
14420	0
14430	1
14440	3
14450	2
14460	2
14470	4
14480	4
14490	4
14500	2
14510	3
14520	3
14530	1
14540	4
14550	5
14560	3
14570	2
14580	2
14590	1
14600	2
14610	2
14620	2
14630	1
14640	2
14650	1
14660	0
14670	2
14680	4
14690	0
14700	3
14710	4
14720	0
14730	1
14740	1
14750	3
14760	2
14770	4
14780	2
14790	3
14800	1
14810	3
14820	4
14830	1
14840	5
14850	0
14860	3
14870	1
14880	5
14890	2
14900	1
14910	5
14920	0
14930	2
14940	0
14950	4
14960	2
14970	2
14980	4
14990	0
15000	1
15010	4
15020	2
15030	2
15040	2
15050	1
15060	2
15070	0
15080	4
15090	1
15100	3
15110	2
15120	3
15130	2
15140	0
15150	0
15160	6
15170	0
15180	1
15190	0
15200	2
15210	1
15220	2
15230	2
15240	2
15250	1
15260	1
15270	0
15280	0
15290	2
15300	2
15310	1
15320	2
15330	4
15340	1
15350	0
15360	2
15370	2
15380	2
15390	0
15400	3
15410	4
15420	3
15430	1
15440	1
15450	2
15460	2
15470	2
15480	3
15490	0
15500	1
15510	3
15520	3
15530	1
15540	3
15550	0
15560	2
15570	3
15580	1
15590	4
15600	3
15610	0
15620	3
15630	3
15640	0
15650	1
15660	1
15670	0
15680	1
15690	2
15700	0
15710	2
15720	2
15730	4
15740	2
15750	2
15760	3
15770	2
15780	0
15790	2
15800	4
15810	2
15820	3
15830	2
15840	2
15850	3
15860	1
15870	4
15880	2
15890	0
15900	0
15910	3
15920	2
15930	0
15940	1
15950	1
15960	2
15970	2
15980	1
15990	1
16000	1
16010	2
16020	0
16030	0
16040	0
16050	2
16060	2
16070	1
16080	2
16090	0
16100	1
16110	0
16120	0
16130	1
16140	1
16150	3
16160	0
16170	3
16180	4
16190	5
16200	0
16210	1
16220	0
16230	0
16240	2
16250	0
16260	0
16270	1
16280	0
16290	1
16300	0
16310	2
16320	3
16330	2
16340	0
16350	0
16360	1
16370	0
16380	1
16390	2
16400	1
16410	2
16420	2
16430	1
16440	0
16450	1
16460	0
16470	0
16480	0
16490	2
16500	0
16510	2
16520	3
16530	2
16540	1
16550	2
16560	2
16570	0
16580	0
16590	1
16600	2
16610	0
16620	0
16630	1
16640	0
16650	1
16660	0
16670	0
16680	2
16690	1
16700	1
16710	0
16720	2
16730	1
16740	1
16750	0
16760	0
16770	0
16780	2
16790	1
16800	1
16810	1
16820	0
16830	0
16840	1
16850	0
16860	1
16870	1
16880	0
16890	0
16900	1
16910	1
16920	0
16930	0
16940	1
16950	0
16960	0
16970	1
16980	1
16990	1
17000	1
17010	1
17020	0
17030	0
17040	1
17050	0
17060	2
17070	0
17080	0
17090	0
17100	1
17110	1
17120	3
17130	1
17140	0
17150	0
17160	0
17170	0
17180	1
17190	0
17200	3
17210	0
17220	3
17230	0
17240	0
17250	0
17260	1
17270	0
17280	0
17290	0
17300	0
17310	0
17320	0
17330	0
17340	0
17350	0
17360	1
17370	1
17380	0
17390	2
17400	2
17410	0
17420	0
17430	0
17440	1
17450	1
17460	0
17470	1
17480	0
17490	0
17500	1
17510	1
17520	1
17530	1
17540	1
17550	1
17560	0
17570	0
17580	0
17590	0
17600	1
17610	0
17620	0
17630	0
17640	1
17650	0
17660	1
17670	0
17680	0
17690	1
17700	0
17710	0
17720	0
17730	1
17740	0
17750	0
17760	1
17770	1
17780	0
17790	0
17800	0
17810	0
17820	1
17830	1
17840	0
17850	1
17860	0
17870	1
17880	0
17890	0
17900	0
17910	0
17920	1
17930	0
17940	0
17950	1
17960	1
17970	0
17980	0
17990	1
18000	0
18010	0
18020	1
18030	1
18040	0
18050	1
18060	0
18070	1
18080	0
18090	0
18100	0
18110	0
18120	0
18130	0
18140	0
18150	0
18160	0
18170	0
18180	0
18190	1
18200	0
18210	0
18220	1
18230	1
18240	0
18250	0
18260	0
18270	0
18280	0
18290	0
18300	1
18310	0
18320	0
18330	0
18340	1
18350	1
18360	0
18370	0
18380	0
18390	1
18400	0
18410	0
18420	0
18430	0
18440	2
18450	0
18460	0
18470	0
18480	0
18490	1
18500	0
18510	1
18520	0
18530	0
18540	0
18550	0
18560	0
18570	0
18580	0
18590	1
18600	0
18610	1
18620	1
18630	0
18640	0
18650	0
18660	0
18670	0
18680	0
18690	0
18700	0
18710	0
18720	1
18730	0
18740	0
18750	0
18760	0
18770	0
18780	0
18790	0
18800	0
18810	0
18820	0
18830	0
18840	0
18850	1
18860	0
18870	0
18880	0
18890	0
18900	1
18910	0
18920	0
18930	0
18940	0
18950	0
18960	0
18970	0
18980	0
18990	1
19000	0
19010	0
19020	0
19030	0
19040	0
19050	1
19060	1
19070	0
19080	0
19090	0
19100	0
19110	0
19120	1
19130	0
19140	0
19150	0
19160	0
19170	0
19180	0
19190	0
19200	0
19210	0
19220	0
19230	0
19240	0
19250	0
19260	0
19270	0
19280	0
19290	0
19300	0
19310	1
19320	0
19330	0
19340	0
19350	0
19360	0
19370	1
19380	0
19390	0
19400	0
19410	0
19420	0
19430	0
19440	0
19450	0
19460	0
19470	0
19480	0
19490	0
19500	0
19510	0
19520	0
19530	0
19540	0
19550	0
19560	0
19570	0
19580	0
19590	0
19600	0
19610	0
19620	0
19630	0
19640	0
19650	0
19660	0
19670	0
19680	0
19690	0
19700	0
19710	0
19720	0
19730	0
19740	0
19750	0
19760	0
19770	0
19780	0
19790	0
19800	0
19810	0
19820	0
19830	0
19840	0
19850	0
19860	0
19870	0
19880	0
19890	0
19900	0
19910	0
19920	0
19930	0
19940	0
19950	0
19960	0
19970	0
19980	0
[truncated: 2,096 more rows]

## Sheet: Figure1j EDS Spectra
Energy (eV)	Counts
0	0
10	0
20	0
30	0
40	0
50	0
60	0
70	0
80	0
90	0
100	0
110	0
120	0
130	0
140	0
150	0
160	0
170	0
180	0
190	0
200	1
210	1
220	2
230	2
240	10
250	15
260	23
270	33
280	38
290	50
300	56
310	57
320	46
330	54
340	38
350	37
360	29
370	42
380	49
390	55
400	53
410	49
420	54
430	64
440	112
450	130
460	191
470	271
480	395
490	545
500	622
510	721
520	701
530	698
540	616
550	475
560	437
570	288
580	194
590	140
600	99
610	53
620	47
630	37
640	30
650	36
660	29
670	36
680	38
690	44
700	33
710	53
720	31
730	35
740	35
750	36
760	45
770	23
780	36
790	31
800	43
810	35
820	46
830	46
840	34
850	47
860	43
870	40
880	32
890	46
900	50
910	45
920	61
930	53
940	51
950	40
960	65
970	44
980	39
990	45
1000	47
1010	65
1020	55
1030	56
1040	48
1050	50
1060	46
1070	37
1080	53
1090	39
1100	51
1110	45
1120	67
1130	68
1140	57
1150	64
1160	57
1170	41
1180	56
1190	50
1200	79
1210	48
1220	71
1230	49
1240	66
1250	64
1260	51
1270	73
1280	67
1290	56
1300	74
1310	65
1320	54
1330	74
1340	66
1350	68
1360	75
1370	79
1380	68
1390	88
1400	70
1410	60
1420	70
1430	74
1440	75
1450	68
1460	100
1470	93
1480	69
1490	69
1500	86
1510	91
1520	101
1530	83
1540	90
1550	82
1560	73
1570	73
1580	88
1590	113
1600	94
1610	108
1620	130
1630	148
1640	231
1650	261
1660	311
1670	403
1680	526
1690	759
1700	925
1710	1163
1720	1234
1730	1324
1740	1422
1750	1351
1760	1292
1770	1189
1780	1004
1790	844
1800	631
1810	529
1820	425
1830	345
1840	249
1850	193
1860	146
1870	137
1880	131
1890	104
1900	105
1910	124
1920	113
1930	142
1940	175
1950	216
1960	326
1970	386
1980	482
1990	660
2000	747
2010	932
2020	1190
2030	1209
2040	1262
2050	1284
2060	1260
2070	1264
2080	1181
2090	1056
2100	940
2110	928
2120	835
2130	725
2140	649
2150	570
2160	483
2170	459
2180	366
2190	341
2200	265
2210	220
2220	182
2230	168
2240	125
2250	97
2260	91
2270	80
2280	57
2290	49
2300	52
2310	46
2320	45
2330	39
2340	28
2350	33
2360	44
2370	36
2380	26
2390	41
2400	28
2410	41
2420	37
2430	31
2440	36
2450	29
2460	35
2470	31
2480	45
2490	44
2500	40
2510	41
2520	49
2530	29
2540	38
2550	44
2560	35
2570	40
2580	28
2590	25
2600	42
2610	31
2620	31
2630	34
2640	24
2650	31
2660	34
2670	22
2680	35
2690	17
2700	34
2710	31
2720	26
2730	22
2740	31
2750	31
2760	35
2770	29
2780	26
2790	27
2800	35
2810	32
2820	31
2830	28
2840	32
2850	34
2860	24
2870	27
2880	30
2890	40
2900	17
2910	27
2920	32
2930	30
2940	29
2950	26
2960	25
2970	33
2980	32
2990	30
3000	30
3010	29
3020	30
3030	36
3040	35
3050	28
3060	28
3070	20
3080	21
3090	32
3100	27
3110	39
3120	32
3130	33
3140	33
3150	33
3160	30
3170	25
3180	35
3190	26
3200	31
3210	27
3220	28
3230	27
3240	29
3250	37
3260	25
3270	29
3280	28
3290	29
3300	20
3310	29
3320	28
3330	37
3340	19
3350	37
3360	26
3370	45
3380	28
3390	28
3400	31
3410	24
3420	29
3430	25
3440	26
3450	20
3460	44
3470	29
3480	23
3490	25
3500	30
3510	29
3520	28
3530	23
3540	23
3550	27
3560	32
3570	24
3580	42
3590	23
3600	34
3610	28
3620	29
3630	30
3640	29
3650	20
3660	23
3670	23
3680	32
3690	21
3700	23
3710	33
3720	27
3730	28
3740	26
3750	29
3760	19
3770	29
3780	27
3790	26
3800	19
3810	22
3820	22
3830	34
3840	27
3850	31
3860	20
3870	22
3880	26
3890	22
3900	32
3910	25
3920	21
3930	23
3940	24
3950	26
3960	21
3970	33
3980	24
3990	27
4000	30
4010	24
4020	32
4030	28
4040	33
4050	41
4060	23
4070	29
4080	32
4090	26
4100	30
4110	20
4120	30
4130	32
4140	27
4150	18
4160	35
4170	31
4180	20
4190	32
4200	28
4210	27
4220	25
4230	25
4240	25
4250	27
4260	31
4270	39
4280	21
4290	18
4300	20
4310	23
4320	28
4330	26
4340	37
4350	27
4360	30
4370	19
4380	34
4390	33
4400	33
4410	25
4420	30
4430	33
4440	35
4450	23
4460	21
4470	36
4480	21
4490	19
4500	30
4510	20
4520	33
4530	23
4540	23
4550	19
4560	33
4570	24
4580	28
4590	23
4600	18
4610	23
4620	22
4630	26
4640	21
4650	22
4660	19
4670	19
4680	31
4690	22
4700	22
4710	22
4720	33
4730	23
4740	27
4750	40
4760	35
4770	27
4780	24
4790	17
4800	34
4810	21
4820	18
4830	20
4840	21
4850	23
4860	19
4870	15
4880	23
4890	24
4900	20
4910	20
4920	19
4930	10
4940	24
4950	18
4960	32
4970	18
4980	16
4990	16
5000	24
5010	22
5020	18
5030	23
5040	24
5050	20
5060	14
5070	18
5080	18
5090	32
5100	22
5110	23
5120	29
5130	25
5140	22
5150	23
5160	21
5170	19
5180	21
5190	22
5200	21
5210	23
5220	22
5230	23
5240	19
5250	22
5260	19
5270	23
5280	19
5290	19
5300	24
5310	19
5320	23
5330	20
5340	25
5350	21
5360	14
5370	26
5380	24
5390	16
5400	26
5410	22
5420	28
5430	20
5440	22
5450	26
5460	18
5470	18
5480	21
5490	26
5500	22
5510	20
5520	14
5530	25
5540	13
5550	19
5560	23
5570	17
5580	20
5590	18
5600	14
5610	25
5620	25
5630	23
5640	15
5650	18
5660	10
5670	19
5680	12
5690	23
5700	20
5710	14
5720	18
5730	10
5740	18
5750	22
5760	20
5770	11
5780	10
5790	27
5800	20
5810	19
5820	23
5830	12
5840	11
5850	18
5860	21
5870	18
5880	22
5890	15
5900	20
5910	13
5920	19
5930	18
5940	14
5950	26
5960	22
5970	24
5980	16
5990	24
6000	15
6010	20
6020	11
6030	18
6040	22
6050	13
6060	10
6070	17
6080	26
6090	10
6100	21
6110	15
6120	29
6130	22
6140	20
6150	14
6160	13
6170	16
6180	20
6190	19
6200	11
6210	11
6220	7
6230	13
6240	13
6250	20
6260	11
6270	21
6280	20
6290	21
6300	24
6310	17
6320	12
6330	18
6340	19
6350	17
6360	18
6370	23
6380	19
6390	18
6400	15
6410	13
6420	19
6430	20
6440	24
6450	20
6460	20
6470	15
6480	18
6490	22
6500	17
6510	13
6520	18
6530	28
6540	23
6550	19
6560	14
6570	11
6580	18
6590	19
6600	16
6610	12
6620	13
6630	6
6640	13
6650	17
6660	14
6670	19
6680	14
6690	14
6700	11
6710	15
6720	19
6730	11
6740	17
6750	15
6760	16
6770	20
6780	19
6790	10
6800	11
6810	19
6820	11
6830	20
6840	10
6850	10
6860	18
6870	8
6880	24
6890	11
6900	17
6910	16
6920	20
6930	15
6940	12
6950	7
6960	10
6970	13
6980	24
6990	16
7000	17
7010	15
7020	15
7030	20
7040	13
7050	14
7060	17
7070	15
7080	18
7090	14
7100	12
7110	15
7120	11
7130	16
7140	10
7150	15
7160	21
7170	10
7180	23
7190	16
7200	9
7210	16
7220	14
7230	14
7240	10
7250	14
7260	16
7270	16
7280	17
7290	12
7300	14
7310	13
7320	9
7330	12
7340	13
7350	9
7360	4
7370	14
7380	19
7390	21
7400	11
7410	9
7420	15
7430	9
7440	7
7450	8
7460	20
7470	18
7480	13
7490	17
7500	15
7510	13
7520	14
7530	9
7540	17
7550	11
7560	13
7570	11
7580	12
7590	7
7600	9
7610	6
7620	11
7630	10
7640	10
7650	15
7660	14
7670	12
7680	10
7690	12
7700	10
7710	7
7720	12
7730	12
7740	20
7750	12
7760	15
7770	14
7780	12
7790	10
7800	16
7810	23
7820	13
7830	17
7840	16
7850	14
7860	14
7870	20
7880	20
7890	15
7900	12
7910	14
7920	14
7930	8
7940	17
7950	10
7960	11
7970	8
7980	10
7990	10
8000	8
8010	12
8020	11
8030	14
8040	13
8050	7
8060	15
8070	10
8080	17
8090	22
8100	11
8110	8
8120	16
8130	7
8140	9
8150	9
8160	13
8170	13
8180	8
8190	14
8200	9
8210	16
8220	16
8230	12
8240	13
8250	10
8260	6
8270	14
8280	16
8290	18
8300	7
8310	6
8320	10
8330	8
8340	12
8350	10
8360	4
8370	17
8380	7
8390	16
8400	7
8410	13
8420	10
8430	15
8440	7
8450	12
8460	7
8470	12
8480	7
8490	6
8500	6
8510	10
8520	18
8530	10
8540	6
8550	7
8560	14
8570	10
8580	11
8590	10
8600	17
8610	7
8620	7
8630	10
8640	6
8650	11
8660	9
8670	8
8680	8
8690	13
8700	11
8710	11
8720	11
8730	13
8740	5
8750	9
8760	12
8770	13
8780	7
8790	5
8800	9
8810	6
8820	14
8830	8
8840	10
8850	6
8860	8
8870	8
8880	9
8890	8
8900	12
8910	4
8920	15
8930	7
8940	11
8950	10
8960	10
8970	15
8980	14
8990	8
9000	14
9010	6
9020	16
9030	13
9040	14
9050	17
9060	11
9070	11
9080	14
9090	10
9100	9
9110	12
9120	10
9130	12
9140	9
9150	9
9160	11
9170	6
9180	11
9190	10
9200	7
9210	12
9220	7
9230	9
9240	15
9250	6
9260	18
9270	11
9280	9
9290	8
9300	9
9310	6
9320	9
9330	11
9340	12
9350	14
9360	7
9370	5
9380	4
9390	7
9400	11
9410	10
9420	9
9430	13
9440	9
9450	4
9460	7
9470	8
9480	4
9490	7
9500	6
9510	7
9520	8
9530	13
9540	10
9550	11
9560	10
9570	6
9580	8
9590	5
9600	8
9610	16
9620	16
9630	10
9640	6
9650	9
9660	5
9670	10
9680	10
9690	8
9700	10
9710	10
9720	10
9730	8
9740	6
9750	9
9760	4
9770	12
9780	3
9790	5
9800	8
9810	8
9820	7
9830	10
9840	2
9850	6
9860	3
9870	9
9880	5
9890	5
9900	4
9910	8
9920	9
9930	8
9940	5
9950	4
9960	7
9970	11
9980	7
9990	11
10000	7
10010	11
10020	5
10030	6
10040	3
10050	9
10060	12
10070	9
10080	7
10090	5
10100	8
10110	4
10120	4
10130	7
10140	10
10150	8
10160	10
10170	5
10180	10
10190	4
10200	4
10210	13
10220	6
10230	9
10240	10
10250	8
10260	3
10270	10
10280	4
10290	6
10300	10
10310	13
10320	6
10330	6
10340	4
10350	9
10360	3
10370	4
10380	11
10390	3
10400	11
10410	4
10420	7
10430	7
10440	8
10450	6
10460	6
10470	2
10480	3
10490	5
10500	9
10510	5
10520	4
10530	3
10540	6
10550	7
10560	6
10570	4
10580	7
10590	4
10600	3
10610	3
10620	7
10630	6
10640	3
10650	7
10660	4
10670	8
10680	4
10690	11
10700	7
10710	5
10720	5
10730	4
10740	6
10750	5
10760	7
10770	5
10780	3
10790	7
10800	7
10810	4
10820	9
10830	4
10840	6
10850	7
10860	7
10870	5
10880	3
10890	6
10900	7
10910	8
10920	3
10930	7
10940	4
10950	8
10960	8
10970	8
10980	6
10990	4
11000	8
11010	6
11020	7
11030	3
11040	10
11050	7
11060	5
11070	7
11080	2
11090	2
11100	2
11110	2
11120	6
11130	6
11140	6
11150	7
11160	8
11170	8
11180	3
11190	10
11200	6
11210	5
11220	5
11230	4
11240	9
11250	5
11260	4
11270	6
11280	5
11290	4
11300	4
11310	7
11320	9
11330	3
11340	3
11350	4
11360	3
11370	8
11380	9
11390	7
11400	7
11410	8
11420	6
11430	5
11440	5
11450	5
11460	5
11470	8
11480	4
11490	9
11500	6
11510	7
11520	4
11530	2
11540	9
11550	6
11560	9
11570	9
11580	6
11590	5
11600	6
11610	3
11620	5
11630	5
11640	8
11650	7
11660	4
11670	6
11680	5
11690	9
11700	6
11710	3
11720	6
11730	6
11740	4
11750	5
11760	4
11770	10
11780	5
11790	6
11800	5
11810	8
11820	4
11830	4
11840	3
11850	7
11860	3
11870	6
11880	3
11890	5
11900	8
11910	10
11920	5
11930	4
11940	5
11950	3
11960	4
11970	7
11980	7
11990	3
12000	2
12010	2
12020	2
12030	5
12040	7
12050	2
12060	7
12070	2
12080	3
12090	4
12100	3
12110	2
12120	5
12130	6
12140	6
12150	10
12160	6
12170	2
12180	7
12190	4
12200	5
12210	6
12220	1
12230	6
12240	3
12250	4
12260	3
12270	4
12280	2
12290	3
12300	3
12310	4
12320	2
12330	4
12340	4
12350	2
12360	4
12370	3
12380	3
12390	1
12400	3
12410	3
12420	3
12430	6
12440	4
12450	8
12460	3
12470	6
12480	3
12490	6
12500	3
12510	2
12520	2
12530	5
12540	1
12550	3
12560	5
12570	2
12580	5
12590	2
12600	2
12610	3
12620	1
12630	3
12640	2
12650	6
12660	3
12670	4
12680	3
12690	4
12700	6
12710	6
12720	4
12730	2
12740	1
12750	3
12760	8
12770	2
12780	3
12790	2
12800	2
12810	2
12820	5
12830	4
12840	3
12850	2
12860	2
12870	2
12880	6
12890	5
12900	2
12910	2
12920	3
12930	4
12940	6
12950	5
12960	3
12970	2
12980	3
12990	5
13000	2
13010	2
13020	2
13030	2
13040	2
13050	2
13060	4
13070	2
13080	4
13090	3
13100	3
13110	5
13120	4
13130	6
13140	3
13150	3
13160	1
13170	4
13180	2
13190	3
13200	6
13210	5
13220	0
13230	4
13240	3
13250	6
13260	3
13270	1
13280	4
13290	5
13300	2
13310	4
13320	4
13330	0
13340	0
13350	4
13360	4
13370	3
13380	6
13390	2
13400	2
13410	5
13420	5
13430	3
13440	2
13450	4
13460	4
13470	1
13480	4
13490	2
13500	4
13510	2
13520	1
13530	4
13540	2
13550	3
13560	4
13570	5
13580	4
13590	3
13600	2
13610	5
13620	4
13630	3
13640	1
13650	4
13660	2
13670	3
13680	4
13690	3
13700	4
13710	2
13720	4
13730	0
13740	2
13750	7
13760	3
13770	3
13780	2
13790	3
13800	4
13810	2
13820	0
13830	4
13840	2
13850	1
13860	1
13870	4
13880	6
13890	2
13900	3
13910	4
13920	1
13930	2
13940	1
13950	1
13960	5
13970	1
13980	1
13990	6
14000	0
14010	5
14020	0
14030	4
14040	3
14050	2
14060	0
14070	3
14080	2
14090	2
14100	2
14110	1
14120	2
14130	5
14140	5
14150	2
14160	2
14170	3
14180	3
14190	1
14200	1
14210	1
14220	3
14230	6
14240	3
14250	0
14260	3
14270	1
14280	5
14290	6
14300	2
14310	4
14320	2
14330	2
14340	2
14350	1
14360	3
14370	2
14380	1
14390	3
14400	1
14410	1
14420	2
14430	3
14440	4
14450	1
14460	3
14470	2
14480	3
14490	1
14500	1
14510	0
14520	1
14530	3
14540	1
14550	1
14560	2
14570	3
14580	2
14590	1
14600	2
14610	4
14620	3
14630	3
14640	2
14650	3
14660	2
14670	0
14680	0
14690	3
14700	3
14710	2
14720	0
14730	3
14740	2
14750	0
14760	3
14770	0
14780	1
14790	2
14800	4
14810	0
14820	2
14830	2
14840	1
14850	3
14860	6
14870	3
14880	1
14890	1
14900	2
14910	1
14920	3
14930	1
14940	3
14950	3
14960	1
14970	1
14980	2
14990	1
15000	0
15010	1
15020	0
15030	0
15040	0
15050	0
15060	2
15070	4
15080	1
15090	1
15100	0
15110	1
15120	3
15130	1
15140	4
15150	2
15160	5
15170	1
15180	0
15190	1
15200	2
15210	3
15220	2
15230	1
15240	2
15250	2
15260	0
15270	1
15280	3
15290	1
15300	1
15310	0
15320	1
15330	4
15340	0
15350	1
15360	0
15370	0
15380	0
15390	2
15400	3
15410	2
15420	0
15430	1
15440	1
15450	0
15460	3
15470	0
15480	2
15490	2
15500	0
15510	6
15520	2
15530	1
15540	1
15550	0
15560	0
15570	1
15580	4
15590	4
15600	2
15610	1
15620	6
15630	2
15640	1
15650	2
15660	3
15670	3
15680	4
15690	2
15700	3
15710	2
15720	2
15730	5
15740	2
15750	1
15760	4
15770	3
15780	4
15790	2
15800	5
15810	4
15820	3
15830	2
15840	0
15850	1
15860	3
15870	2
15880	2
15890	1
15900	3
15910	2
15920	2
15930	1
15940	1
15950	3
15960	1
15970	1
15980	0
15990	1
16000	2
16010	0
16020	1
16030	2
16040	1
16050	0
16060	4
16070	1
16080	1
16090	1
16100	0
16110	4
16120	1
16130	2
16140	1
16150	3
16160	2
16170	0
16180	0
16190	3
16200	3
16210	0
16220	1
16230	1
16240	1
16250	0
16260	3
16270	0
16280	0
16290	0
16300	0
16310	2
16320	2
16330	1
16340	3
16350	2
16360	2
16370	1
16380	0
16390	2
16400	0
16410	0
16420	2
16430	0
16440	1
16450	1
16460	1
16470	2
16480	3
16490	0
16500	1
16510	2
16520	0
16530	0
16540	2
16550	1
16560	2
16570	1
16580	0
16590	3
16600	0
16610	3
16620	0
16630	1
16640	1
16650	0
16660	0
16670	1
16680	1
16690	0
16700	1
16710	0
16720	0
16730	1
16740	0
16750	2
16760	0
16770	0
16780	0
16790	1
16800	1
16810	0
16820	4
16830	0
16840	0
16850	0
16860	1
16870	1
16880	1
16890	0
16900	1
16910	0
16920	1
16930	0
16940	1
16950	0
16960	0
16970	0
16980	1
16990	0
17000	0
17010	0
17020	1
17030	0
17040	0
17050	1
17060	1
17070	1
17080	1
17090	0
17100	0
17110	0
17120	1
17130	0
17140	1
17150	1
17160	1
17170	1
17180	0
17190	3
17200	1
17210	2
17220	0
17230	1
17240	0
17250	0
17260	1
17270	0
17280	2
17290	0
17300	1
17310	0
17320	3
17330	0
17340	2
17350	0
17360	1
17370	0
17380	1
17390	0
17400	0
17410	0
17420	1
17430	2
17440	0
17450	0
17460	0
17470	2
17480	1
17490	0
17500	0
17510	1
17520	0
17530	1
17540	2
17550	3
17560	1
17570	3
17580	1
17590	1
17600	0
17610	0
17620	2
17630	1
17640	3
17650	0
17660	0
17670	1
17680	0
17690	1
17700	5
17710	0
17720	1
17730	1
17740	0
17750	0
17760	1
17770	0
17780	3
17790	0
17800	1
17810	1
17820	1
17830	1
17840	0
17850	0
17860	0
17870	0
17880	1
17890	0
17900	0
17910	0
17920	0
17930	2
17940	0
17950	0
17960	1
17970	1
17980	1
17990	0
18000	0
18010	1
18020	0
18030	1
18040	1
18050	0
18060	1
18070	0
18080	0
18090	0
18100	0
18110	0
18120	0
18130	0
18140	0
18150	1
18160	0
18170	0
18180	0
18190	0
18200	0
18210	0
18220	0
18230	0
18240	0
18250	0
18260	0
18270	0
18280	0
18290	0
18300	0
18310	0
18320	1
18330	0
18340	0
18350	0
18360	0
18370	0
18380	0
18390	0
18400	0
18410	1
18420	0
18430	0
18440	0
18450	0
18460	0
18470	0
18480	1
18490	0
18500	0
18510	0
18520	0
18530	0
18540	1
18550	1
18560	0
18570	0
18580	0
18590	0
18600	0
18610	0
18620	0
18630	0
18640	1
18650	0
18660	1
18670	0
18680	0
18690	0
18700	0
18710	1
18720	0
18730	0
18740	0
18750	0
18760	1
18770	1
18780	0
18790	0
18800	0
18810	0
18820	0
18830	0
18840	0
18850	0
18860	0
18870	1
18880	1
18890	0
18900	0
18910	0
18920	1
18930	0
18940	0
18950	0
18960	0
18970	0
18980	1
18990	0
19000	0
19010	0
19020	0
19030	1
19040	0
19050	0
19060	1
19070	1
19080	0
19090	0
19100	2
19110	0
19120	2
19130	0
19140	0
19150	0
19160	0
19170	0
19180	0
19190	0
19200	0
19210	0
19220	0
19230	0
19240	0
19250	0
19260	0
19270	0
19280	0
19290	0
19300	0
19310	0
19320	0
19330	1
19340	0
19350	0
19360	0
19370	0
19380	0
19390	0
19400	0
19410	0
19420	0
19430	0
19440	0
19450	2
19460	0
19470	0
19480	0
19490	0
19500	0
19510	1
19520	0
19530	0
19540	0
19550	0
19560	0
19570	0
19580	0
19590	0
19600	0
19610	0
19620	0
19630	0
19640	0
19650	0
19660	1
19670	0
19680	0
19690	0
19700	0
19710	0
19720	0
19730	1
19740	0
19750	0
19760	0
19770	0
19780	0
19790	0
19800	0
19810	0
19820	0
19830	0
19840	0
19850	0
19860	0
19870	0
19880	0
19890	0
19900	0
19910	0
19920	0
19930	0
19940	0
19950	0
19960	0
19970	0
19980	0
[truncated: 2,096 more rows]

## Sheet: Figure1k EDS Spectra
Energy (eV)	Counts
0	0
10	0
20	0
30	0
40	0
50	0
60	0
70	0
80	0
90	0
100	0
110	0
120	0
130	0
140	0
150	0
160	0
170	0
180	0
190	0
200	0
210	3
220	2
230	11
240	14
250	30
260	37
270	48
280	66
290	64
300	69
310	82
320	58
330	57
340	56
350	50
360	36
370	43
380	49
390	36
400	36
410	50
420	48
430	76
440	91
450	122
460	183
470	245
480	308
490	454
500	509
510	557
520	628
530	604
540	557
550	445
560	380
570	242
580	175
590	113
600	69
610	51
620	41
630	40
640	36
650	39
660	26
670	42
680	31
690	42
700	40
710	50
720	51
730	54
740	33
750	35
760	24
770	40
780	43
790	43
800	37
810	46
820	41
830	41
840	36
850	30
860	47
870	49
880	50
890	42
900	50
910	34
920	45
930	41
940	34
950	50
960	48
970	50
980	49
990	39
1000	56
1010	53
1020	48
1030	49
1040	58
1050	64
1060	46
1070	52
1080	64
1090	54
1100	57
1110	50
1120	54
1130	57
1140	38
1150	54
1160	46
1170	43
1180	60
1190	46
1200	60
1210	54
1220	58
1230	64
1240	71
1250	70
1260	63
1270	60
1280	59
1290	73
1300	61
1310	74
1320	76
1330	65
1340	67
1350	73
1360	69
1370	74
1380	66
1390	84
1400	77
1410	76
1420	76
1430	92
1440	85
1450	81
1460	100
1470	95
1480	100
1490	105
1500	96
1510	83
1520	105
1530	105
1540	97
1550	90
1560	101
1570	83
1580	81
1590	110
1600	106
1610	113
1620	140
1630	158
1640	193
1650	298
1660	362
1670	490
1680	698
1690	866
1700	1010
1710	1211
1720	1404
1730	1540
1740	1642
1750	1543
1760	1484
1770	1379
1780	1194
1790	906
1800	776
1810	574
1820	434
1830	359
1840	270
1850	205
1860	172
1870	154
1880	145
1890	126
1900	123
1910	147
1920	143
1930	156
1940	196
1950	294
1960	333
1970	457
1980	571
1990	705
2000	951
2010	1157
2020	1304
2030	1404
2040	1528
2050	1557
2060	1518
2070	1444
2080	1353
2090	1299
2100	1167
2110	1018
2120	909
2130	871
2140	789
2150	657
2160	622
2170	537
2180	438
2190	356
2200	313
2210	260
2220	240
2230	187
2240	149
2250	131
2260	104
2270	94
2280	80
2290	62
2300	65
2310	49
2320	56
2330	46
2340	39
2350	46
2360	36
2370	28
2380	39
2390	39
2400	28
2410	31
2420	39
2430	37
2440	36
2450	44
2460	44
2470	47
2480	43
2490	43
2500	41
2510	34
2520	35
2530	44
2540	39
2550	56
2560	48
2570	33
2580	41
2590	38
2600	44
2610	49
2620	46
2630	49
2640	50
2650	47
2660	39
2670	45
2680	35
2690	38
2700	37
2710	39
2720	39
2730	46
2740	31
2750	46
2760	25
2770	34
2780	38
2790	28
2800	31
2810	37
2820	29
2830	43
2840	25
2850	37
2860	26
2870	34
2880	33
2890	36
2900	42
2910	40
2920	43
2930	35
2940	39
2950	35
2960	34
2970	37
2980	38
2990	38
3000	27
3010	37
3020	37
3030	46
3040	39
3050	43
3060	41
3070	45
3080	32
3090	26
3100	32
3110	37
3120	45
3130	38
3140	43
3150	38
3160	44
3170	34
3180	34
3190	37
3200	35
3210	44
3220	31
3230	37
3240	29
3250	38
3260	40
3270	36
3280	36
3290	30
3300	38
3310	28
3320	29
3330	38
3340	39
3350	45
3360	45
3370	37
3380	36
3390	36
3400	36
3410	31
3420	33
3430	40
3440	38
3450	37
3460	36
3470	41
3480	35
3490	32
3500	28
3510	28
3520	35
3530	38
3540	29
3550	35
3560	22
3570	40
3580	28
3590	28
3600	33
3610	28
3620	25
3630	24
3640	35
3650	37
3660	32
3670	36
3680	44
3690	38
3700	32
3710	29
3720	44
3730	38
3740	32
3750	37
3760	41
3770	29
3780	34
3790	27
3800	43
3810	36
3820	32
3830	24
3840	38
3850	24
3860	50
3870	30
3880	34
3890	30
3900	38
3910	33
3920	39
3930	37
3940	34
3950	29
3960	35
3970	32
3980	41
3990	37
4000	44
4010	25
4020	39
4030	34
4040	26
4050	17
4060	37
4070	34
4080	46
4090	34
4100	47
4110	32
4120	27
4130	24
4140	28
4150	36
4160	40
4170	35
4180	40
4190	35
4200	29
4210	44
4220	30
4230	35
4240	34
4250	34
4260	33
4270	24
4280	25
4290	31
4300	38
4310	33
4320	22
4330	33
4340	24
4350	30
4360	28
4370	33
4380	42
4390	34
4400	32
4410	30
4420	24
4430	37
4440	33
4450	31
4460	34
4470	27
4480	30
4490	31
4500	46
4510	36
4520	31
4530	30
4540	29
4550	25
4560	38
4570	19
4580	35
4590	29
4600	38
4610	38
4620	32
4630	30
4640	27
4650	23
4660	30
4670	35
4680	32
4690	39
4700	20
4710	34
4720	24
4730	30
4740	32
4750	35
4760	34
4770	27
4780	30
4790	31
4800	40
4810	24
4820	32
4830	38
4840	41
4850	34
4860	28
4870	37
4880	35
4890	34
4900	34
4910	28
4920	31
4930	27
4940	37
4950	29
4960	23
4970	26
4980	34
4990	25
5000	24
5010	37
5020	31
5030	32
5040	34
5050	35
5060	27
5070	23
5080	36
5090	22
5100	27
5110	26
5120	26
5130	24
5140	26
5150	25
5160	29
5170	32
5180	26
5190	24
5200	30
5210	32
5220	22
5230	24
5240	32
5250	30
5260	27
5270	33
5280	22
5290	20
5300	30
5310	30
5320	20
5330	30
5340	32
5350	25
5360	31
5370	28
5380	32
5390	27
5400	25
5410	33
5420	43
5430	30
5440	38
5450	27
5460	31
5470	25
5480	29
5490	27
5500	22
5510	24
5520	22
5530	20
5540	25
5550	24
5560	27
5570	25
5580	34
5590	30
5600	22
5610	28
5620	27
5630	31
5640	21
5650	26
5660	26
5670	27
5680	37
5690	30
5700	31
5710	19
5720	24
5730	36
5740	25
5750	29
5760	18
5770	22
5780	19
5790	20
5800	33
5810	18
5820	18
5830	27
5840	30
5850	32
5860	26
5870	26
5880	23
5890	27
5900	28
5910	28
5920	33
5930	30
5940	29
5950	22
5960	19
5970	32
5980	31
5990	30
6000	23
6010	26
6020	22
6030	27
6040	24
6050	20
6060	26
6070	26
6080	25
6090	37
6100	29
6110	23
6120	23
6130	29
6140	18
6150	33
6160	23
6170	25
6180	38
6190	31
6200	19
6210	28
6220	27
6230	39
6240	26
6250	24
6260	29
6270	20
6280	25
6290	32
6300	27
6310	26
6320	38
6330	43
6340	55
6350	49
6360	50
6370	61
6380	67
6390	64
6400	72
6410	62
6420	65
6430	59
6440	45
6450	62
6460	52
6470	50
6480	42
6490	46
6500	48
6510	42
6520	38
6530	31
6540	29
6550	18
6560	28
6570	25
6580	26
6590	24
6600	14
6610	30
6620	22
6630	30
6640	25
6650	29
6660	18
6670	25
6680	23
6690	25
6700	13
6710	25
6720	25
6730	22
6740	23
6750	21
6760	27
6770	30
6780	15
6790	22
6800	24
6810	25
6820	21
6830	17
6840	17
6850	32
6860	31
6870	19
6880	28
6890	23
6900	21
6910	28
6920	17
6930	25
6940	22
6950	18
6960	21
6970	19
6980	25
6990	31
7000	28
7010	21
7020	28
7030	23
7040	21
7050	28
7060	24
7070	24
7080	28
7090	33
7100	22
7110	19
7120	31
7130	23
7140	33
7150	17
7160	31
7170	25
7180	31
7190	22
7200	26
7210	20
7220	23
7230	16
7240	21
7250	22
7260	26
7270	27
7280	22
7290	19
7300	18
7310	18
7320	11
7330	20
7340	17
7350	25
7360	21
7370	29
7380	31
7390	38
7400	27
7410	25
7420	24
7430	31
7440	36
7450	17
7460	31
7470	30
7480	25
7490	21
7500	26
7510	27
7520	29
7530	28
7540	26
7550	29
7560	22
7570	20
7580	25
7590	24
7600	23
7610	20
7620	18
7630	15
7640	16
7650	18
7660	14
7670	20
7680	20
7690	17
7700	13
7710	16
7720	20
7730	17
7740	18
7750	18
7760	15
7770	27
7780	20
7790	28
7800	24
7810	18
7820	24
7830	21
7840	20
7850	18
7860	19
7870	29
7880	34
7890	21
7900	26
7910	21
7920	21
7930	31
7940	22
7950	23
7960	28
7970	21
7980	15
7990	29
8000	20
8010	16
8020	18
8030	19
8040	17
8050	21
8060	15
8070	13
8080	15
8090	15
8100	22
8110	26
8120	25
8130	22
8140	18
8150	13
8160	9
8170	16
8180	11
8190	20
8200	20
8210	26
8220	15
8230	18
8240	20
8250	20
8260	13
8270	23
8280	24
8290	21
8300	16
8310	11
8320	17
8330	22
8340	18
8350	24
8360	15
8370	15
8380	13
8390	24
8400	14
8410	18
8420	16
8430	17
8440	11
8450	14
8460	24
8470	9
8480	21
8490	16
8500	18
8510	21
8520	16
8530	17
8540	19
8550	14
8560	15
8570	12
8580	20
8590	8
8600	21
8610	12
8620	19
8630	14
8640	15
8650	14
8660	25
8670	20
8680	13
8690	11
8700	15
8710	21
8720	23
8730	13
8740	17
8750	16
8760	17
8770	13
8780	14
8790	14
8800	14
8810	9
8820	17
8830	19
8840	24
8850	16
8860	17
8870	16
8880	17
8890	15
8900	10
8910	21
8920	17
8930	21
8940	12
8950	17
8960	19
8970	20
8980	19
8990	18
9000	23
9010	24
9020	17
9030	11
9040	18
9050	23
9060	28
9070	23
9080	17
9090	19
9100	14
9110	12
9120	10
9130	18
9140	15
9150	19
9160	16
9170	23
9180	10
9190	12
9200	16
9210	22
9220	17
9230	14
9240	13
9250	15
9260	10
9270	19
9280	15
9290	17
9300	22
9310	12
9320	15
9330	12
9340	14
9350	19
9360	21
9370	22
9380	16
9390	8
9400	14
9410	15
9420	22
9430	20
9440	9
9450	20
9460	13
9470	19
9480	9
9490	15
9500	20
9510	16
9520	21
9530	11
9540	11
9550	6
9560	19
9570	12
9580	15
9590	10
9600	8
9610	15
9620	19
9630	7
9640	13
9650	14
9660	15
9670	12
9680	20
9690	16
9700	14
9710	8
9720	15
9730	7
9740	20
9750	12
9760	11
9770	11
9780	14
9790	13
9800	15
9810	14
9820	10
9830	12
9840	13
9850	9
9860	13
9870	12
9880	17
9890	13
9900	14
9910	13
9920	13
9930	10
9940	16
9950	16
9960	13
9970	20
9980	9
9990	20
10000	8
10010	13
10020	13
10030	10
10040	15
10050	16
10060	14
10070	13
10080	9
10090	12
10100	10
10110	11
10120	7
10130	8
10140	16
10150	16
10160	17
10170	11
10180	3
10190	12
10200	16
10210	9
10220	15
10230	17
10240	9
10250	13
10260	12
10270	17
10280	8
10290	15
10300	11
10310	14
10320	9
10330	7
10340	9
10350	13
10360	14
10370	13
10380	9
10390	11
10400	12
10410	8
10420	17
10430	10
10440	15
10450	8
10460	15
10470	13
10480	13
10490	8
10500	12
10510	11
10520	12
10530	15
10540	13
10550	12
10560	3
10570	7
10580	10
10590	12
10600	14
10610	11
10620	10
10630	15
10640	11
10650	12
10660	18
10670	11
10680	10
10690	15
10700	7
10710	14
10720	12
10730	13
10740	9
10750	15
10760	7
10770	9
10780	11
10790	11
10800	12
10810	14
10820	9
10830	14
10840	7
10850	13
10860	5
10870	10
10880	14
10890	12
10900	13
10910	12
10920	11
10930	11
10940	11
10950	7
10960	14
10970	13
10980	14
10990	8
11000	7
11010	15
11020	7
11030	12
11040	8
11050	10
11060	16
11070	11
11080	12
11090	9
11100	12
11110	9
11120	9
11130	11
11140	19
11150	12
11160	9
11170	10
11180	7
11190	10
11200	5
11210	11
11220	7
11230	9
11240	6
11250	15
11260	7
11270	8
11280	9
11290	8
11300	9
11310	11
11320	13
11330	13
11340	12
11350	11
11360	6
11370	11
11380	15
11390	10
11400	8
11410	3
11420	15
11430	11
11440	13
11450	9
11460	8
11470	14
11480	8
11490	8
11500	12
11510	6
11520	6
11530	17
11540	8
11550	7
11560	4
11570	7
11580	10
11590	11
11600	8
11610	10
11620	10
11630	10
11640	13
11650	10
11660	17
11670	11
11680	9
11690	8
11700	7
11710	11
11720	6
11730	13
11740	13
11750	12
11760	7
11770	9
11780	17
11790	10
11800	9
11810	10
11820	9
11830	9
11840	8
11850	8
11860	9
11870	7
11880	7
11890	10
11900	6
11910	10
11920	8
11930	8
11940	7
11950	10
11960	4
11970	4
11980	12
11990	14
12000	10
12010	5
12020	6
12030	12
12040	17
12050	6
12060	12
12070	9
12080	10
12090	8
12100	6
12110	7
12120	9
12130	7
12140	10
12150	7
12160	18
12170	11
12180	6
12190	5
12200	3
12210	13
12220	9
12230	12
12240	7
12250	7
12260	10
12270	12
12280	12
12290	6
12300	6
12310	8
12320	15
12330	17
12340	7
12350	12
12360	11
12370	7
12380	9
12390	4
12400	10
12410	8
12420	8
12430	10
12440	14
12450	8
12460	5
12470	6
12480	7
12490	7
12500	11
12510	5
12520	9
12530	10
12540	5
12550	8
12560	7
12570	7
12580	11
12590	16
12600	10
12610	7
12620	9
12630	4
12640	8
12650	8
12660	10
12670	9
12680	3
12690	10
12700	7
12710	8
12720	10
12730	6
12740	7
12750	10
12760	4
12770	9
12780	5
12790	8
12800	7
12810	10
12820	2
12830	12
12840	8
12850	8
12860	6
12870	7
12880	6
12890	9
12900	5
12910	10
12920	5
12930	10
12940	5
12950	6
12960	8
12970	7
12980	7
12990	4
13000	8
13010	6
13020	10
13030	10
13040	5
13050	9
13060	7
13070	6
13080	7
13090	9
13100	8
13110	6
13120	9
13130	7
13140	6
13150	9
13160	3
13170	3
13180	8
13190	9
13200	11
13210	7
13220	5
13230	6
13240	6
13250	3
13260	6
13270	9
13280	3
13290	4
13300	1
13310	6
13320	5
13330	7
13340	8
13350	8
13360	6
13370	6
13380	7
13390	7
13400	7
13410	7
13420	4
13430	6
13440	7
13450	3
13460	10
13470	8
13480	5
13490	7
13500	3
13510	11
13520	10
13530	3
13540	8
13550	13
13560	7
13570	2
13580	10
13590	4
13600	9
13610	6
13620	6
13630	7
13640	8
13650	6
13660	7
13670	10
13680	6
13690	5
13700	11
13710	4
13720	2
13730	6
13740	3
13750	6
13760	6
13770	12
13780	1
13790	7
13800	6
13810	7
13820	10
13830	8
13840	8
13850	2
13860	3
13870	7
13880	9
13890	7
13900	4
13910	2
13920	7
13930	4
13940	7
13950	8
13960	5
13970	5
13980	5
13990	7
14000	3
14010	5
14020	0
14030	7
14040	9
14050	6
14060	7
14070	5
14080	4
14090	7
14100	3
14110	11
14120	10
14130	8
14140	3
14150	6
14160	8
14170	4
14180	8
14190	6
14200	9
14210	9
14220	8
14230	8
14240	5
14250	4
14260	5
14270	7
14280	8
14290	5
14300	4
14310	6
14320	2
14330	3
14340	2
14350	6
14360	5
14370	4
14380	7
14390	1
14400	6
14410	3
14420	3
14430	7
14440	5
14450	5
14460	5
14470	8
14480	3
14490	1
14500	9
14510	9
14520	5
14530	3
14540	6
14550	7
14560	10
14570	2
14580	6
14590	6
14600	2
14610	2
14620	6
14630	7
14640	4
14650	8
14660	9
14670	3
14680	5
14690	5
14700	7
14710	5
14720	3
14730	7
14740	12
14750	2
14760	2
14770	8
14780	6
14790	5
14800	9
14810	3
14820	7
14830	1
14840	4
14850	4
14860	6
14870	5
14880	7
14890	9
14900	7
14910	1
14920	9
14930	4
14940	6
14950	3
14960	1
14970	7
14980	10
14990	1
15000	2
15010	10
15020	3
15030	5
15040	5
15050	4
15060	4
15070	2
15080	4
15090	8
15100	6
15110	3
15120	2
15130	5
15140	4
15150	2
15160	2
15170	4
15180	0
15190	2
15200	2
15210	5
15220	5
15230	4
15240	5
15250	8
15260	5
15270	9
15280	6
15290	4
15300	6
15310	4
15320	5
15330	5
15340	4
15350	6
15360	5
15370	5
15380	6
15390	1
15400	3
15410	7
15420	5
15430	8
15440	7
15450	6
15460	7
15470	5
15480	2
15490	8
15500	8
15510	8
15520	5
15530	5
15540	12
15550	16
15560	12
15570	19
15580	18
15590	22
15600	20
15610	21
15620	27
15630	34
15640	24
15650	34
15660	44
15670	47
15680	43
15690	41
15700	68
15710	43
15720	56
15730	62
15740	49
15750	50
15760	49
15770	47
15780	39
15790	50
15800	46
15810	39
15820	38
15830	26
15840	39
15850	27
15860	29
15870	33
15880	16
15890	12
15900	15
15910	17
15920	17
15930	9
15940	9
15950	7
15960	7
15970	8
15980	6
15990	5
16000	2
16010	4
16020	4
16030	4
16040	4
16050	5
16060	2
16070	3
16080	4
16090	0
16100	4
16110	5
16120	2
16130	3
16140	4
16150	2
16160	3
16170	3
16180	5
16190	5
16200	6
16210	2
16220	0
16230	4
16240	3
16250	2
16260	4
16270	4
16280	3
16290	2
16300	4
16310	4
16320	4
16330	1
16340	1
16350	2
16360	5
16370	5
16380	2
16390	0
16400	4
16410	6
16420	1
16430	4
16440	3
16450	4
16460	2
16470	3
16480	1
16490	3
16500	3
16510	5
16520	2
16530	1
16540	3
16550	3
16560	11
16570	2
16580	1
16590	5
16600	3
16610	1
16620	2
16630	1
16640	5
16650	3
16660	0
16670	3
16680	0
16690	4
16700	4
16710	2
16720	6
16730	5
16740	2
16750	1
16760	4
16770	2
16780	3
16790	3
16800	3
16810	1
16820	2
16830	2
16840	6
16850	3
16860	1
16870	1
16880	3
16890	2
16900	0
16910	2
16920	2
16930	2
16940	3
16950	1
16960	2
16970	3
16980	4
16990	4
17000	3
17010	1
17020	4
17030	2
17040	4
17050	1
17060	3
17070	1
17080	4
17090	0
17100	1
17110	2
17120	4
17130	1
17140	5
17150	2
17160	1
17170	6
17180	2
17190	5
17200	3
17210	1
17220	4
17230	2
17240	3
17250	5
17260	4
17270	2
17280	3
17290	4
17300	4
17310	7
17320	2
17330	3
17340	7
17350	4
17360	3
17370	1
17380	1
17390	1
17400	1
17410	2
17420	2
17430	1
17440	1
17450	5
17460	4
17470	2
17480	3
17490	2
17500	8
17510	5
17520	4
17530	10
17540	7
17550	10
17560	5
17570	7
17580	10
17590	6
17600	7
17610	4
17620	8
17630	8
17640	12
17650	8
17660	8
17670	5
17680	11
17690	11
17700	6
17710	10
17720	11
17730	9
17740	11
17750	7
17760	4
17770	8
17780	4
17790	6
17800	5
17810	4
17820	3
17830	2
17840	3
17850	2
17860	0
17870	4
17880	3
17890	3
17900	4
17910	3
17920	6
17930	3
17940	4
17950	6
17960	1
17970	3
17980	4
17990	2
18000	3
18010	2
18020	2
18030	5
18040	6
18050	3
18060	3
18070	3
18080	2
18090	0
18100	2
18110	4
18120	1
18130	0
18140	0
18150	3
18160	3
18170	2
18180	2
18190	2
18200	2
18210	2
18220	1
18230	0
18240	1
18250	2
18260	2
18270	2
18280	0
18290	1
18300	3
18310	0
18320	1
18330	1
18340	1
18350	2
18360	3
18370	1
18380	1
18390	3
18400	0
18410	2
18420	3
18430	1
18440	1
18450	2
18460	2
18470	1
18480	1
18490	3
18500	4
18510	2
18520	2
18530	0
18540	0
18550	6
18560	3
18570	0
18580	2
18590	0
18600	2
18610	1
18620	0
18630	1
18640	3
18650	0
18660	6
18670	1
18680	3
18690	2
18700	2
18710	2
18720	0
18730	2
18740	1
18750	2
18760	4
18770	1
18780	0
18790	1
18800	2
18810	0
18820	2
18830	0
18840	1
18850	1
18860	2
18870	2
18880	2
18890	4
18900	1
18910	0
18920	2
18930	1
18940	0
18950	2
18960	2
18970	1
18980	2
18990	1
19000	1
19010	1
19020	1
19030	1
19040	2
19050	1
19060	1
19070	1
19080	1
19090	0
19100	0
19110	1
19120	2
19130	1
19140	0
19150	1
19160	1
19170	0
19180	1
19190	1
19200	1
19210	1
19220	1
19230	4
19240	0
19250	2
19260	0
19270	2
19280	3
19290	2
19300	0
19310	1
19320	1
19330	2
19340	2
19350	0
19360	0
19370	2
19380	0
19390	0
19400	1
19410	3
19420	3
19430	3
19440	2
19450	3
19460	0
19470	0
19480	1
19490	2
19500	1
19510	1
19520	0
19530	0
19540	1
19550	2
19560	3
19570	0
19580	1
19590	3
19600	1
19610	0
19620	2
19630	1
19640	0
19650	0
19660	0
19670	0
19680	1
19690	0
19700	1
19710	0
19720	1
19730	0
19740	1
19750	2
19760	4
19770	2
19780	1
19790	0
19800	0
19810	1
19820	3
19830	0
19840	2
19850	1
19860	1
19870	1
19880	2
19890	2
19900	1
19910	1
19920	0
19930	0
19940	2
19950	1
19960	4
19970	0
19980	3
[truncated: 2,096 more rows]

## Sheet: Figure1m EDS Spectra
Energy (eV)	Counts
0	0
10	0
20	0
30	0
40	0
50	0
60	0
70	0
80	0
90	2
100	0
110	3
120	0
130	1
140	5
150	11
160	12
170	17
180	17
190	21
200	23
210	22
220	37
230	72
240	81
250	108
260	116
270	146
280	116
290	119
300	90
310	49
320	55
330	33
340	32
350	28
360	31
370	29
380	36
390	24
400	29
410	38
420	41
430	41
440	60
450	97
460	123
470	205
480	344
490	506
500	591
510	725
520	765
530	710
540	568
550	432
560	267
570	163
580	112
590	70
600	52
610	53
620	48
630	43
640	52
650	59
660	78
670	86
680	133
690	163
700	138
710	160
720	135
730	114
740	84
750	53
760	62
770	35
780	22
790	34
800	26
810	22
820	29
830	21
840	24
850	21
860	43
870	28
880	20
890	28
900	24
910	30
920	32
930	34
940	23
950	21
960	31
970	32
980	27
990	27
1000	34
1010	30
1020	39
1030	36
1040	31
1050	33
1060	29
1070	22
1080	39
1090	28
1100	27
1110	48
1120	38
1130	30
1140	39
1150	42
1160	36
1170	37
1180	44
1190	42
1200	35
1210	37
1220	34
1230	37
1240	50
1250	43
1260	48
1270	45
1280	47
1290	32
1300	50
1310	45
1320	39
1330	45
1340	41
1350	50
1360	44
1370	34
1380	42
1390	45
1400	35
1410	48
1420	44
1430	42
1440	48
1450	54
1460	45
1470	46
1480	54
1490	57
1500	46
1510	64
1520	49
1530	53
1540	45
1550	42
1560	50
1570	56
1580	38
1590	56
1600	66
1610	70
1620	68
1630	63
1640	66
1650	107
1660	130
1670	174
1680	252
1690	388
1700	525
1710	632
1720	840
1730	946
1740	882
1750	887
1760	838
1770	679
1780	581
1790	439
1800	321
1810	235
1820	160
1830	144
1840	101
1850	84
1860	86
1870	81
1880	73
1890	58
1900	47
1910	56
1920	57
1930	59
1940	64
1950	81
1960	137
1970	178
1980	267
1990	360
2000	445
2010	631
2020	679
2030	828
2040	888
2050	796
2060	833
2070	765
2080	722
2090	597
2100	569
2110	534
2120	486
2130	431
2140	402
2150	345
2160	289
2170	272
2180	220
2190	167
2200	143
2210	118
2220	97
2230	97
2240	68
2250	52
2260	62
2270	54
2280	41
2290	40
2300	29
2310	32
2320	21
2330	21
2340	15
2350	25
2360	24
2370	26
2380	18
2390	16
2400	24
2410	22
2420	23
2430	19
2440	26
2450	29
2460	26
2470	17
2480	19
2490	20
2500	24
2510	38
2520	25
2530	29
2540	25
2550	16
2560	20
2570	25
2580	31
2590	20
2600	16
2610	24
2620	17
2630	19
2640	25
2650	24
2660	25
2670	17
2680	28
2690	16
2700	18
2710	20
2720	21
2730	11
2740	17
2750	14
2760	30
2770	24
2780	16
2790	16
2800	21
2810	21
2820	24
2830	18
2840	23
2850	15
2860	9
2870	23
2880	14
2890	19
2900	21
2910	26
2920	20
2930	17
2940	23
2950	18
2960	22
2970	20
2980	19
2990	21
3000	21
3010	19
3020	23
3030	18
3040	17
3050	15
3060	19
3070	30
3080	24
3090	15
3100	23
3110	22
3120	16
3130	25
3140	16
3150	22
3160	16
3170	22
3180	16
3190	20
3200	23
3210	19
3220	17
3230	22
3240	20
3250	13
3260	14
3270	19
3280	14
3290	24
3300	18
3310	20
3320	22
3330	16
3340	16
3350	26
3360	15
3370	20
3380	10
3390	27
3400	18
3410	15
3420	22
3430	25
3440	22
3450	17
3460	22
3470	13
3480	19
3490	11
3500	20
3510	20
3520	25
3530	20
3540	15
3550	21
3560	24
3570	24
3580	24
3590	15
3600	14
3610	12
3620	25
3630	21
3640	16
3650	11
3660	20
3670	33
3680	26
3690	20
3700	15
3710	28
3720	24
3730	18
3740	19
3750	25
3760	13
3770	17
3780	19
3790	20
3800	18
3810	23
3820	20
3830	23
3840	20
3850	18
3860	15
3870	22
3880	14
3890	13
3900	12
3910	18
3920	19
3930	16
3940	21
3950	21
3960	24
3970	20
3980	16
3990	14
4000	21
4010	24
4020	15
4030	19
4040	17
4050	22
4060	10
4070	22
4080	19
4090	19
4100	22
4110	21
4120	22
4130	16
4140	21
4150	19
4160	18
4170	24
4180	16
4190	13
4200	14
4210	21
4220	12
4230	11
4240	22
4250	15
4260	15
4270	17
4280	17
4290	15
4300	10
4310	13
4320	18
4330	18
4340	10
4350	19
4360	23
4370	20
4380	16
4390	18
4400	10
4410	19
4420	24
4430	14
4440	14
4450	26
4460	18
4470	14
4480	18
4490	7
4500	13
4510	10
4520	12
4530	16
4540	13
4550	6
4560	14
4570	18
4580	21
4590	18
4600	8
4610	14
4620	21
4630	20
4640	22
4650	13
4660	10
4670	24
4680	15
4690	19
4700	12
4710	16
4720	9
4730	11
4740	14
4750	20
4760	11
4770	20
4780	13
4790	12
4800	10
4810	9
4820	21
4830	12
4840	15
4850	18
4860	19
4870	9
4880	10
4890	9
4900	13
4910	14
4920	14
4930	14
4940	9
4950	12
4960	8
4970	13
4980	11
4990	9
5000	11
5010	17
5020	12
5030	19
5040	20
5050	13
5060	13
5070	11
5080	18
5090	11
5100	16
5110	10
5120	14
5130	11
5140	18
5150	13
5160	22
5170	16
5180	12
5190	12
5200	15
5210	9
5220	20
5230	11
5240	15
5250	15
5260	12
5270	11
5280	8
5290	13
5300	18
5310	14
5320	10
5330	5
5340	11
5350	18
5360	14
5370	12
5380	19
5390	9
5400	6
5410	12
5420	5
5430	12
5440	11
5450	11
5460	9
5470	8
5480	13
5490	13
5500	9
5510	13
5520	16
5530	17
5540	24
5550	13
5560	9
5570	14
5580	13
5590	13
5600	8
5610	15
5620	9
5630	15
5640	10
5650	17
5660	8
5670	12
5680	11
5690	9
5700	11
5710	11
5720	18
5730	11
5740	7
5750	16
5760	20
5770	12
5780	16
5790	12
5800	9
5810	4
5820	18
5830	12
5840	11
5850	16
5860	10
5870	10
5880	15
5890	14
5900	16
5910	11
5920	9
5930	12
5940	11
5950	7
5960	11
5970	14
5980	15
5990	8
6000	5
6010	14
6020	18
6030	11
6040	10
6050	8
6060	13
6070	11
6080	12
6090	12
6100	17
6110	11
6120	18
6130	11
6140	12
6150	10
6160	13
6170	11
6180	10
6190	8
6200	8
6210	11
6220	9
6230	14
6240	9
6250	18
6260	15
6270	17
6280	24
6290	23
6300	41
6310	41
6320	54
6330	59
6340	61
6350	85
6360	85
6370	89
6380	93
6390	113
6400	121
6410	111
6420	91
6430	89
6440	83
6450	75
6460	56
6470	48
6480	40
6490	44
6500	29
6510	25
6520	26
6530	16
6540	14
6550	14
6560	6
6570	12
6580	13
6590	16
6600	5
6610	5
6620	9
6630	14
6640	9
6650	3
6660	8
6670	6
6680	8
6690	11
6700	12
6710	13
6720	4
6730	6
6740	11
6750	7
6760	7
6770	16
6780	2
6790	15
6800	7
6810	3
6820	4
6830	9
6840	7
6850	11
6860	5
6870	3
6880	2
6890	5
6900	6
6910	12
6920	8
6930	11
6940	8
6950	9
6960	19
6970	15
6980	13
6990	8
7000	18
7010	21
7020	20
7030	17
7040	16
7050	15
7060	15
7070	21
7080	14
7090	16
7100	15
7110	16
7120	19
7130	8
7140	11
7150	10
7160	7
7170	9
7180	10
7190	7
7200	10
7210	10
7220	9
7230	6
7240	8
7250	14
7260	5
7270	4
7280	5
7290	10
7300	8
7310	6
7320	8
7330	8
7340	3
7350	13
7360	6
7370	8
7380	7
7390	6
7400	14
7410	10
7420	5
7430	5
7440	8
7450	6
7460	9
7470	8
7480	8
7490	7
7500	11
7510	6
7520	7
7530	11
7540	4
7550	10
7560	7
7570	7
7580	10
7590	14
7600	5
7610	8
7620	7
7630	9
7640	8
7650	5
7660	10
7670	6
7680	9
7690	4
7700	6
7710	14
7720	7
7730	9
7740	9
7750	12
7760	3
7770	8
7780	10
7790	7
7800	4
7810	9
7820	6
7830	9
7840	12
7850	5
7860	8
7870	6
7880	9
7890	7
7900	14
7910	9
7920	3
7930	12
7940	5
7950	5
7960	7
7970	10
7980	7
7990	6
8000	8
8010	5
8020	5
8030	12
8040	10
8050	8
8060	4
8070	4
8080	9
8090	2
8100	6
8110	2
8120	7
8130	6
8140	7
8150	7
8160	6
8170	6
8180	8
8190	4
8200	6
8210	10
8220	11
8230	11
8240	7
8250	7
8260	6
8270	5
8280	7
8290	5
8300	7
8310	7
8320	9
8330	4
8340	9
8350	4
8360	4
8370	8
8380	7
8390	7
8400	3
8410	4
8420	2
8430	5
8440	4
8450	3
8460	7
8470	4
8480	8
8490	2
8500	8
8510	10
8520	9
8530	5
8540	4
8550	6
8560	6
8570	7
8580	2
8590	9
8600	6
8610	10
8620	5
8630	5
8640	10
8650	8
8660	7
8670	9
8680	9
8690	5
8700	6
8710	4
8720	4
8730	6
8740	6
8750	5
8760	5
8770	6
8780	2
8790	4
8800	7
8810	7
8820	6
8830	5
8840	8
8850	4
8860	6
8870	8
8880	6
8890	8
8900	3
8910	6
8920	7
8930	11
8940	4
8950	3
8960	6
8970	10
8980	5
8990	4
9000	5
9010	10
9020	6
9030	7
9040	7
9050	8
9060	6
9070	6
9080	3
9090	3
9100	8
9110	1
9120	4
9130	4
9140	13
9150	4
9160	5
9170	5
9180	6
9190	5
9200	9
9210	3
9220	4
9230	3
9240	5
9250	6
9260	3
9270	7
9280	8
9290	6
9300	2
9310	7
9320	6
9330	11
9340	3
9350	2
9360	3
9370	4
9380	8
9390	6
9400	2
9410	7
9420	8
9430	7
9440	1
9450	4
9460	6
9470	6
9480	3
9490	4
9500	1
9510	2
9520	7
9530	8
9540	4
9550	1
9560	3
9570	5
9580	6
9590	1
9600	4
9610	9
9620	9
9630	8
9640	6
9650	4
9660	2
9670	6
9680	7
9690	3
9700	4
9710	2
9720	6
9730	4
9740	8
9750	4
9760	7
9770	7
9780	4
9790	3
9800	6
9810	6
9820	2
9830	4
9840	3
9850	3
9860	12
9870	11
9880	2
9890	5
9900	2
9910	6
9920	5
9930	5
9940	4
9950	9
9960	2
9970	4
9980	4
9990	6
10000	7
10010	8
10020	7
10030	3
10040	6
10050	6
10060	8
10070	6
10080	4
10090	4
10100	1
10110	9
10120	4
10130	5
10140	2
10150	6
10160	7
10170	4
10180	4
10190	0
10200	1
10210	3
10220	7
10230	5
10240	3
10250	5
10260	2
10270	4
10280	5
10290	1
10300	5
10310	4
10320	2
10330	4
10340	2
10350	2
10360	3
10370	2
10380	2
10390	6
10400	10
10410	4
10420	4
10430	5
10440	7
10450	4
10460	5
10470	5
10480	4
10490	0
10500	5
10510	4
10520	3
10530	2
10540	7
10550	4
10560	3
10570	4
10580	10
10590	5
10600	1
10610	1
10620	2
10630	3
10640	2
10650	5
10660	6
10670	2
10680	6
10690	2
10700	1
10710	2
10720	4
10730	4
10740	2
10750	1
10760	3
10770	3
10780	2
10790	2
10800	2
10810	3
10820	5
10830	2
10840	3
10850	5
10860	7
10870	9
10880	3
10890	2
10900	2
10910	0
10920	3
10930	3
10940	6
10950	5
10960	1
10970	3
10980	3
10990	4
11000	4
11010	6
11020	1
11030	1
11040	3
11050	4
11060	1
11070	2
11080	0
11090	3
11100	2
11110	2
11120	3
11130	2
11140	1
11150	1
11160	2
11170	3
11180	4
11190	2
11200	3
11210	2
11220	1
11230	2
11240	3
11250	4
11260	3
11270	9
11280	2
11290	4
11300	7
11310	1
11320	7
11330	4
11340	4
11350	1
11360	5
11370	2
11380	2
11390	2
11400	1
11410	4
11420	4
11430	4
11440	6
11450	1
11460	1
11470	0
11480	2
11490	2
11500	3
11510	3
11520	4
11530	4
11540	2
11550	7
11560	6
11570	2
11580	1
11590	3
11600	6
11610	1
11620	3
11630	4
11640	1
11650	4
11660	2
11670	1
11680	2
11690	4
11700	2
11710	3
11720	5
11730	6
11740	0
11750	3
11760	8
11770	3
11780	4
11790	5
11800	2
11810	2
11820	2
11830	2
11840	1
11850	1
11860	1
11870	2
11880	4
11890	2
11900	3
11910	2
11920	3
11930	1
11940	2
11950	2
11960	4
11970	9
11980	4
11990	2
12000	6
12010	5
12020	1
12030	3
12040	6
12050	0
12060	3
12070	0
12080	4
12090	3
12100	2
12110	2
12120	2
12130	4
12140	2
12150	5
12160	3
12170	4
12180	2
12190	2
12200	4
12210	0
12220	2
12230	2
12240	1
12250	3
12260	5
12270	2
12280	4
12290	2
12300	2
12310	2
12320	3
12330	2
12340	3
12350	1
12360	3
12370	0
12380	4
12390	4
12400	2
12410	3
12420	0
12430	2
12440	4
12450	1
12460	2
12470	0
12480	2
12490	3
12500	4
12510	1
12520	2
12530	2
12540	3
12550	2
12560	2
12570	0
12580	3
12590	0
12600	0
12610	1
12620	3
12630	0
12640	3
12650	1
12660	2
12670	1
12680	0
12690	4
12700	1
12710	1
12720	2
12730	2
12740	3
12750	4
12760	4
12770	3
12780	3
12790	1
12800	3
12810	0
12820	3
12830	0
12840	5
12850	1
12860	4
12870	1
12880	1
12890	3
12900	1
12910	1
12920	0
12930	0
12940	0
12950	3
12960	3
12970	3
12980	3
12990	3
13000	3
13010	0
13020	1
13030	1
13040	3
13050	4
13060	1
13070	0
13080	3
13090	1
13100	2
13110	1
13120	0
13130	4
13140	0
13150	2
13160	1
13170	1
13180	0
13190	2
13200	1
13210	0
13220	0
13230	3
13240	1
13250	3
13260	2
13270	6
13280	0
13290	1
13300	1
13310	2
13320	4
13330	3
13340	3
13350	3
13360	1
13370	0
13380	2
13390	2
13400	0
13410	2
13420	0
13430	2
13440	1
13450	2
13460	3
13470	0
13480	2
13490	0
13500	1
13510	0
13520	0
13530	4
13540	2
13550	1
13560	1
13570	3
13580	1
13590	1
13600	3
13610	2
13620	5
13630	2
13640	3
13650	0
13660	1
13670	3
13680	0
13690	4
13700	2
13710	2
13720	1
13730	2
13740	0
13750	2
13760	0
13770	3
13780	1
13790	1
13800	2
13810	1
13820	2
13830	0
13840	2
13850	3
13860	2
13870	2
13880	3
13890	3
13900	0
13910	5
13920	1
13930	2
13940	5
13950	1
13960	2
13970	1
13980	0
13990	3
14000	3
14010	1
14020	0
14030	2
14040	2
14050	6
14060	2
14070	1
14080	2
14090	2
14100	2
14110	1
14120	2
14130	1
14140	1
14150	1
14160	2
14170	0
14180	0
14190	3
14200	0
14210	0
14220	0
14230	2
14240	0
14250	2
14260	2
14270	3
14280	0
14290	4
14300	2
14310	2
14320	0
14330	0
14340	2
14350	1
14360	0
14370	1
14380	1
14390	2
14400	2
14410	1
14420	0
14430	0
14440	0
14450	0
14460	0
14470	1
14480	1
14490	1
14500	1
14510	2
14520	0
14530	1
14540	1
14550	1
14560	3
14570	4
14580	0
14590	1
14600	0
14610	4
14620	1
14630	1
14640	1
14650	1
14660	1
14670	1
14680	1
14690	2
14700	0
14710	2
14720	1
14730	0
14740	2
14750	1
14760	1
14770	1
14780	1
14790	2
14800	1
14810	0
14820	0
14830	2
14840	1
14850	3
14860	0
14870	1
14880	0
14890	0
14900	1
14910	5
14920	1
14930	3
14940	0
14950	0
14960	1
14970	0
14980	0
14990	1
15000	2
15010	0
15020	0
15030	2
15040	0
15050	1
15060	1
15070	0
15080	1
15090	0
15100	0
15110	1
15120	1
15130	2
15140	1
15150	4
15160	0
15170	1
15180	0
15190	1
15200	1
15210	1
15220	1
15230	1
15240	0
15250	3
15260	1
15270	0
15280	1
15290	2
15300	0
15310	2
15320	1
15330	0
15340	3
15350	1
15360	1
15370	3
15380	0
15390	0
15400	0
15410	1
15420	1
15430	0
15440	1
15450	1
15460	0
15470	1
15480	2
15490	0
15500	1
15510	1
15520	1
15530	0
15540	0
15550	0
15560	0
15570	0
15580	0
15590	1
15600	3
15610	2
15620	0
15630	1
15640	0
15650	1
15660	2
15670	1
15680	0
15690	1
15700	4
15710	1
15720	3
15730	1
15740	2
15750	3
15760	1
15770	1
15780	0
15790	1
15800	2
15810	2
15820	1
15830	0
15840	3
15850	2
15860	0
15870	2
15880	0
15890	2
15900	1
15910	1
15920	0
15930	0
15940	0
15950	0
15960	1
15970	1
15980	0
15990	1
16000	1
16010	2
16020	1
16030	0
16040	1
16050	1
16060	0
16070	1
16080	3
16090	0
16100	1
16110	1
16120	1
16130	0
16140	2
16150	1
16160	0
16170	1
16180	1
16190	1
16200	0
16210	1
16220	0
16230	0
16240	0
16250	0
16260	0
16270	1
16280	0
16290	0
16300	0
16310	3
16320	0
16330	0
16340	1
16350	0
16360	0
16370	1
16380	1
16390	0
16400	1
16410	1
16420	0
16430	0
16440	1
16450	0
16460	1
16470	1
16480	0
16490	0
16500	0
16510	1
16520	2
16530	1
16540	0
16550	0
16560	0
16570	0
16580	0
16590	0
16600	0
16610	0
16620	0
16630	1
16640	0
16650	0
16660	0
16670	1
16680	1
16690	1
16700	0
16710	0
16720	0
16730	0
16740	1
16750	0
16760	0
16770	0
16780	0
16790	1
16800	0
16810	1
16820	0
16830	1
16840	1
16850	0
16860	0
16870	2
16880	0
16890	0
16900	1
16910	0
16920	1
16930	0
16940	0
16950	1
16960	1
16970	0
16980	0
16990	0
17000	0
17010	0
17020	0
17030	0
17040	2
17050	0
17060	0
17070	1
17080	1
17090	1
17100	0
17110	0
17120	0
17130	2
17140	0
17150	0
17160	0
17170	0
17180	0
17190	1
17200	0
17210	0
17220	0
17230	1
17240	0
17250	0
17260	0
17270	1
17280	0
17290	0
17300	0
17310	0
17320	0
17330	1
17340	0
17350	0
17360	0
17370	0
17380	0
17390	0
17400	0
17410	0
17420	0
17430	1
17440	0
17450	0
17460	0
17470	1
17480	0
17490	0
17500	0
17510	0
17520	0
17530	0
17540	1
17550	1
17560	1
17570	0
17580	1
17590	0
17600	0
17610	0
17620	0
17630	0
17640	0
17650	0
17660	1
17670	0
17680	1
17690	0
17700	2
17710	0
17720	0
17730	1
17740	1
17750	0
17760	0
17770	1
17780	0
17790	0
17800	1
17810	0
17820	1
17830	1
17840	0
17850	1
17860	1
17870	0
17880	0
17890	1
17900	0
17910	1
17920	1
17930	0
17940	0
17950	1
17960	0
17970	0
17980	1
17990	0
18000	0
18010	0
18020	0
18030	0
18040	0
18050	0
18060	1
18070	0
18080	1
18090	0
18100	0
18110	0
18120	0
18130	1
18140	0
18150	1
18160	0
18170	0
18180	0
18190	0
18200	0
18210	1
18220	0
18230	0
18240	0
18250	0
18260	0
18270	0
18280	0
18290	1
18300	0
18310	0
18320	0
18330	1
18340	0
18350	0
18360	1
18370	0
18380	0
18390	0
18400	0
18410	1
18420	0
18430	1
18440	0
18450	0
18460	0
18470	0
18480	0
18490	1
18500	0
18510	0
18520	0
18530	0
18540	0
18550	0
18560	0
18570	1
18580	0
18590	0
18600	0
18610	1
18620	1
18630	0
18640	0
18650	0
18660	0
18670	0
18680	0
18690	1
18700	0
18710	0
18720	0
18730	0
18740	1
18750	0
18760	0
18770	0
18780	0
18790	0
18800	0
18810	0
18820	0
18830	0
18840	0
18850	0
18860	0
18870	1
18880	0
18890	0
18900	1
18910	0
18920	1
18930	0
18940	0
18950	0
18960	0
18970	0
18980	0
18990	0
19000	0
19010	0
19020	0
19030	0
19040	0
19050	0
19060	0
19070	0
19080	0
19090	0
19100	0
19110	0
19120	0
19130	1
19140	0
19150	0
19160	0
19170	0
19180	0
19190	0
19200	0
19210	0
19220	0
19230	0
19240	0
19250	0
19260	0
19270	0
19280	0
19290	0
19300	0
19310	0
19320	0
19330	0
19340	1
19350	0
19360	0
19370	0
19380	0
19390	0
19400	0
19410	0
19420	0
19430	0
19440	0
19450	0
19460	0
19470	0
19480	0
19490	0
19500	0
19510	0
19520	0
19530	0
19540	0
19550	0
19560	0
19570	0
19580	0
19590	0
19600	0
19610	0
19620	0
19630	0
19640	0
19650	0
19660	0
19670	0
19680	0
19690	0
19700	0
19710	0
19720	0
19730	0
19740	0
19750	0
19760	0
19770	0
19780	0
19790	0
19800	0
19810	0
19820	0
19830	0
19840	0
19850	0
19860	0
19870	0
19880	0
19890	0
19900	0
19910	0
19920	0
19930	0
19940	0
19950	0
19960	0
19970	0
19980	0
[truncated: 2,096 more rows]
