# Supplementary material for: Hadaean to Palaeoarchaean stagnant-lid tectonics revealed by zircon magnetism
Source: Nature. 2023 Jun 14;618(7965):531–6. doi: 10.1038/s41586-023-06024-5 (PMC10266976; doi:10.1038/s41586-023-06024-5)
Supplement: Supplementary file 5 — Source Data Fig. 2 [file 41586_2023_6024_MOESM5_ESM.xlsx]

## Sheet: Figure2a_b
Sample	Temperature (C)	Moment (emu)	Dec (degrees)	Inc (degrees)
bgs5-z1	0	2.419e-09	86.3	44.5
bgs5-z1	100	2.496e-09	86.8	41.2
bgs5-z1	210	2.503e-09	79.6	38.1
bgs5-z1	305	2.448e-09	74.2	35.7
bgs5-z1	400	2.466e-09	73.1	30.8
bgs5-z1	500	1.861e-09	71.5	27.1
bgs5-z1	520	1.623e-09	68.2	22
bgs5-z1	540	1.247e-09	67.9	25.1
bgs5-z1	560	1.152e-09	71	23
bgs5-z1	565	9.607e-10	68.9	23.6
bgs5-z1	570	6.707e-10	72.1	20.5
bgs5-z1	575	4.239e-10	68.6	19.4
bgs5-z1	580	8.404e-11	71.9	23.6

## Sheet: Figure2c
Sample	Spot	7Pb35U	7Pb35Uerr	6Pb38U	6Pb38Uerr	corrcoeff	PbUAge	PbUerr	PbPbAge	PbPberr
BGS2-z14	12652-214.1	44.416	1.3	0.8165	1.2	0.927	3848	36	3888	8
BGS2-z14	12652-214.2	44.274	1.5	0.8113	1.4	0.916	3829	40	3893	9
BGS2-z14	12652-214.3	44.508	2.5	0.8083	1.4	0.581	3819	41	3907	30
BGS2-z14	12652-214.4	44.143	1.6	0.8136	1.4	0.855	3838	39	3884	12

## Sheet: Figure2f
Sample	Spot	7Pb35U	7Pb35Uerr	6Pb38U	6Pb38Uerr	corrcoeff	PbUAge	PbUerr	PbPbAge	PbPberr
BGS1-z11	12652-111.1	39.797	1.5	0.7957	1.4	0.93	3774	40	3761	8
BGS1-z11	12652-111.2	39.633	1.4	0.7828	1.3	0.936	3727	36	3780	7
BGS1-z11	12652-111.3	39.101	1.6	0.7702	1.4	0.846	3681	38	3784	13
BGS1-z11	12652-111.4	38.932	1.3	0.7771	1.2	0.936	3707	35	3764	7
BGS1-z11	12652-111.5	39.884	1.8	0.7919	1.6	0.915	3760	46	3772	11
BGS1-z11	12652-111.6	39.506	1.8	0.7897	1.7	0.91	3752	48	3762	12
BGS1-z11	12652-111.7	38.272	1.3	0.786	1.3	0.934	3739	36	3721	7
BGS1-z11	12652-111.8	39.915	1.5	0.8004	1.4	0.925	3791	40	3757	9

## Sheet: Figure2i
Sample	Spot	7Pb35U	7Pb35Uerr	6Pb38U	6Pb38Uerr	corrcoeff	PbUAge	PbUerr	PbPbAge	PbPberr
BGS1-z9	12652-109.1	55.525	1.9	0.8953	1.8	0.926	4122	54	4085	11
BGS1-z9	12652-109.4	56.592	1.9	0.9069	1.6	0.844	4161	50	4094	16
BGS1-z9	12652-109.5	56.128	3	0.8932	2.4	0.793	4115	72	4104	27
BGS1-z9	12652-109.6	51.277	1.7	0.834	1.6	0.928	3910	47	4072	10
BGS1-z9	12652-109.7	54.801	2.6	0.8658	2.5	0.97	4021	75	4115	9
BGS1-z9	12652-109.8	54.111	2	0.8698	1.8	0.92	4034	54	4089	11
BGS1-z9	12652-109.2.2	37.09	3.7	0.7211	3.2	0.864	3500	87	3804	28
BGS1-z9	12652-109.11.3	41.139	3.5	0.7796	3.1	0.885	3716	88	3842	25
BGS1-z9	12652-109.11.2	43.712	3.4	0.798	3	0.882	3782	87	3899	24
BGS1-z9	12652-109.3	46.009	4.9	0.8317	3.1	0.643	3902	92	3914	56
BGS1-z9	12652-109.9	50.306	4.1	0.8714	3.7	0.895	4040	111	3978	28
BGS1-z9	12652-109.10	43.123	5.1	0.7307	3.5	0.685	3536	94	4011	55
BGS1-z9	12652-109.11	48.903	7	0.7941	3	0.423	3768	84	4074	94
