# Supplementary material for: Hadaean to Palaeoarchaean stagnant-lid tectonics revealed by zircon magnetism
Source: Nature. 2023 Jun 14;618(7965):531–6. doi: 10.1038/s41586-023-06024-5 (PMC10266976; doi:10.1038/s41586-023-06024-5)
Supplement: Supplementary file 6 — Source Data Fig. 3 [file 41586_2023_6024_MOESM6_ESM.xlsx]

## Sheet: Western Australia
Sample	Age (Ma)	Pint (uT)	Pint err (uT)	Study
NZ_S10(Z565)	4128	22.6	11.3	Tarduno et al 2020
NZ_S13(Z565)	3531	12.2	6.1	Tarduno et al 2020
NZ_S14(Z565)	3395	11	5.5	Tarduno et al 2020
NZ_S15(Z565)	3396	7.7	3.85	Tarduno et al 2020
NZ_S16(Z565)	3391	13.6	6.8	Tarduno et al 2020
NZ_S17(ZT)	3417	11.6	0.915	Tarduno et al 2020
NZ_S19(Z565)	3398	12.8	6.4	Tarduno et al 2020
NZ_S24(Z565)	3565	12.9	6.45	Tarduno et al 2020
NZ_S25(Z565)	3476	8.1	4.05	Tarduno et al 2020
NZ_S26(Z565)	3409	6.1	3.05	Tarduno et al 2020
NZ_S27(Z565)	3400	6	3	Tarduno et al 2020
NZ_S29(Z565)	3397	15.9	7.95	Tarduno et al 2020
NZ_S30(Z565)	3483	5.3	2.65	Tarduno et al 2020
NZ_S31(Z565)	3589	8	4	Tarduno et al 2020
NZ_S32(Z565)	3485	2.5	1.25	Tarduno et al 2020
NZ_S34(Z565)	3382	7.5	3.75	Tarduno et al 2020
NZ_S37(Z565)	3589	5.2	2.6	Tarduno et al 2020
NZ_S44(Z565)	3350	6.3	3.15	Tarduno et al 2020
NZ_S50(Z565)	3396	11.7	5.85	Tarduno et al 2020
NZ_S51(Z565)	4009	7.6	3.8	Tarduno et al 2020
NZ_S52(Z565)	3368	9.6	4.8	Tarduno et al 2020
NZ_S55(Z565)	3399	14.1	7.05	Tarduno et al 2020
NZ_S60(Z565)	3383	7.1	3.55	Tarduno et al 2020
NZ_S61(Z565)	3547	7	3.5	Tarduno et al 2020
1s1(Z565-1)	3376	8.05	4	Tarduno et al 2015
1s3(Z565-2)	3498	14	7	Tarduno et al 2015
1s4(Z565-3)	3395	6.61	3.3	Tarduno et al 2015
1s8(Z565-4)	3426	8.27	4.15	Tarduno et al 2015
2s1(Z565-6)	3354	4.1	2.05	Tarduno et al 2015
2s2(Z565-7)	3397	7.6	3.8	Tarduno et al 2015
2s4(Z565-8)	3446	14.3	7.15	Tarduno et al 2015
2s6(Z565-9)	3876	6.4	3.2	Tarduno et al 2015
2s15(Z565-10)	3395	26.7	13.35	Tarduno et al 2015
2s16(Z565-11)	4017	19.2	9.6	Tarduno et al 2015
2s18(Z565-12)	4224	12.8	6.4	Tarduno et al 2015
2s20(Z565-13)	3390	11.3	5.65	Tarduno et al 2015
2s21(Z565-14)	3487	20.4	10.2	Tarduno et al 2015
2s25(Z565-15)	3388	5.7	2.85	Tarduno et al 2015
2s30(Z565-16)	3391	23	11.5	Tarduno et al 2015
2s32(Z565-17)	4031	31.8	15.9	Tarduno et al 2015
3s34(Z565-18)	3577	9.2	4.6	Tarduno et al 2015
3s36(Z565-19)	3556	11.9	5.95	Tarduno et al 2015
3s37(Z565-20)	3258	29.8	15.9	Tarduno et al 2015
3s39(Z565-21)	3500	4.2	2.1	Tarduno et al 2015
3s41(Z565-22)	3809	10.8	5.4	Tarduno et al 2015
3s43(Z565-23)	3523	7.6	3.8	Tarduno et al 2015
3s45(Z565-24)	3877	11.5	5.75	Tarduno et al 2015
3s47(Z565-25)	3344	12.6	6.3	Tarduno et al 2015
1second(ZTC1)	3486	18.4	3.4	Tarduno et al 2015
1seven(ZTC2)	3548	29.2	0.5	Tarduno et al 2015
1eight(ZTC3)	3380	29.4	5.6	Tarduno et al 2015
4sam6(ZTC4)	3588	17.8	3.1	Tarduno et al 2015
4sam7(ZTC5)	3406	12.6	0.5	Tarduno et al 2015
4sam8(ZTC6)	3396	4.1	0.8	Tarduno et al 2015
4sam9(ZTC7)	3482	6.1	0.1	Tarduno et al 2015
4sam12(ZTC8)	3411	4	0.4	Tarduno et al 2015
4sam15(ZTC9)	3401	9.2	0.3	Tarduno et al 2015
4sam17(ZTC10)	3499	7.9	1	Tarduno et al 2015
4sam19(ZTC11)	3656	3.5	0.4	Tarduno et al 2015
5sam1(ZTC12)	3387	9.5	1.9	Tarduno et al 2015
5sam2(ZTC13)	3418	14.5	2.5	Tarduno et al 2015
5sam5(ZTC14)	3457	5	0.4	Tarduno et al 2015
5sam6(ZTC15)	3387	4.1	0.5	Tarduno et al 2015
5sam7(ZTC16)	3401	3.6	0.3	Tarduno et al 2015
5sam8(ZTC17)	3618	3.6	0.6	Tarduno et al 2015
5sam9(ZTC18)	3563	4.3	0.2	Tarduno et al 2015
5sam10(ZTC19)	3391	19.4	1.2	Tarduno et al 2015

## Sheet: Barberton
Sample	Age (Ma)	P-Int (uT)	P-Int err (uT)	Study
BGS1-z3	3398	7.8	3.9	This Study
BGS1-z4	3396	12.7	6.35	This Study
BGS1-z7	3383	7.4	3.7	This Study
BGS1-z9	3881	6.9	3.45	This Study
BGS1-z11	3768	6.1	3.05	This Study
BGS1-z12	3404	5.9	2.95	This Study
BGS1-z14	3390	16	8	This Study
BGS1-z15	3393	8	4	This Study
BGS2-z1	3422	7.7	3.85	This Study
BGS2-z2	3621	11.6	5.8	This Study
BGS2-z3	3467	12.6	6.3	This Study
BGS2-z4	3388	7.2	3.6	This Study
BGS2-z5	3393	6.3	3.15	This Study
BGS2-z7	3470	8.5	4.25	This Study
BGS2-z8	3488	4.5	2.25	This Study
BGS2-z10	3326	12.9	6.45	This Study
BGS2-z11	3552	6.6	3.3	This Study
BGS2-z13	3384	8	4	This Study
BGS2-z14	3890	6.6	3.3	This Study
BGS2-z15	3760	9.7	4.85	This Study
BGS2-z17	3372	13.4	6.7	This Study
BGS2-z19	3374	14.1	7.05	This Study
BGS2-z21	3480	8.2	4.1	This Study
BGS2-z22	3394	6	3	This Study
BGS5-z1	3554	8.2	4.1	This Study
BGS5-z5	3398	10.8	5.4	This Study
BGS5-z6	3516	6.8	3.4	This Study
BGS5-z7	3299	13.7	6.85	This Study
BGS5-z8	3401	11.4	5.7	This Study
BGS5-z12	3725	8.6	4.3	This Study
BGS5-z14	3488	5.3	2.65	This Study
BGS5-z15	3484	5.3	2.65	This Study
BGS5-z17	3487	6.3	3.15	This Study
BGS5-z18	3392	5.7	2.85	This Study
BGS5-z19	3389	10.5	5.25	This Study
