# Supplementary material for: Hadaean to Palaeoarchaean stagnant-lid tectonics revealed by zircon magnetism
Source: Nature. 2023 Jun 14;618(7965):531–6. doi: 10.1038/s41586-023-06024-5 (PMC10266976; doi:10.1038/s41586-023-06024-5)
Supplement: Supplementary file 7 — Source Data Fig. 4 [file 41586_2023_6024_MOESM7_ESM.xlsx]

## Sheet: Model Plate 1 Fig4a-b
Longitude	Latitude
-48.0784	19.0984
-48.7357	19.1772
-48.9813	19.7176
-50.3897	20.3398
-51.8471	21.5188
-51.7323	21.9611
-51.8816	22.5021
-51.5085	22.9685
-51.0421	23.1364
-50.7436	23.4348
-50.6131	24.0318
-50.4638	24.4422
-50.1653	24.7407
-49.8482	24.9459
-49.6244	25.1511
-49.6057	25.3376
-49.9042	25.4309
-50.128	25.5055
-50.2586	25.7294
-50.2773	25.9346
-50.1094	26.1584
-49.7736	26.345
-49.4378	26.3636
-49.1953	26.4009
-49.1207	26.5129
-49.0274	26.6621
-48.8968	26.8113
-48.5424	26.774
-48.2253	26.6994
-47.8708	26.6434
-47.591	26.774
-47.4558	27.4987
-46.8924	27.6692
-46.3188	28.5979
-46.4337	29.453
-45.4988	29.9944
-44.3834	30.3875
-43.1991	29.533
-42.1625	29.1805
-40.6158	28.6774
-38.8939	28.4633
-37.2795	28.1421
-35.9882	28.0351
-34.8044	27.9279
-35.3495	27.5082
-35.7543	27.2752
-37.053	26.5274
-40.5116	25.3401
-43.3508	24.1528
-44.2385	23.8065
-45.2081	23.4574
-46.4104	22.5654
-47.38	21.9449
-48.4272	20.665
-47.7817	20.1701
-48.0784	19.0984

## Sheet: Model Plate 2 Fig4a-b
Longitude	Latitude
38.9099	26.0644
38.8155	29.0771
38.51	32.1566
39.2012	31.8722
40.1512	30.975
40.6788	30.4474
41.2064	29.8142
42.3148	29.181
44.2144	27.4394
45.4812	27.1226
47.064	26.5422
48.0332	26.4314
48.9112	26.331
50.072	25.9618
51.1804	25.6978
51.7459	25.3867
50.0162	24.5218
47.7745	23.7002
46.892	22.958
46.5458	22.3824
46.5039	20.2101
46.721	19.707
47.5906	19.2565
47.7021	19.1011
47.5756	18.9868
45.8552	18.3734
44.0625	18.4421
43.251	18.5993
43.3298	18.8316
43.2626	18.8729
41.4508	19.9846
38.6534	22.169
38.9099	26.0644

## Sheet: Field Variation Fig4c-d
Latitude	Modeled Paleointensity (uT)
0	8.33
1	8.33
2	8.34
3	8.36
4	8.39
5	8.42
6	8.46
7	8.51
8	8.56
9	8.63
10	8.69
11	8.77
12	8.85
13	8.93
14	9.03
15	9.12
16	9.23
17	9.33
18	9.44
19	9.56
20	9.68
21	9.8
22	9.92
23	10.05
24	10.18
25	10.32
26	10.45
27	10.59
28	10.73
29	10.87
30	11.01
31	11.16
32	11.3
33	11.44
34	11.59
35	11.73
36	11.88
37	12.03
38	12.17
39	12.31
40	12.46
41	12.6
42	12.74
43	12.88
44	13.02
45	13.16
46	13.3
47	13.44
48	13.57
49	13.7
50	13.83
51	13.96
52	14.09
53	14.21
54	14.33
55	14.45
56	14.57
57	14.68
58	14.79
59	14.9
60	15.01
61	15.11
62	15.21
63	15.31
64	15.4
65	15.49
66	15.58
67	15.67
68	15.75
69	15.83
70	15.9
71	15.97
72	16.04
73	16.11
74	16.17
75	16.23
76	16.28
77	16.33
78	16.38
79	16.42
80	16.46
81	16.5
82	16.53
83	16.56
84	16.58
85	16.6
86	16.62
87	16.63
88	16.64
89	16.65
90	16.65
91	16.65
92	16.64
93	16.63
94	16.62
95	16.6
96	16.58
97	16.56
98	16.53
99	16.5
100	16.46
101	16.42
102	16.38
103	16.33
104	16.28
105	16.23
106	16.17
107	16.11
108	16.04
109	15.97
110	15.9
111	15.83
112	15.75
113	15.67
114	15.58
115	15.49
116	15.4
117	15.31
118	15.21
119	15.11
120	15.01
121	14.9
122	14.79
123	14.68
124	14.57
125	14.45
126	14.33
127	14.21
128	14.09
129	13.96
130	13.83

## Sheet: Figure 4e
x	y	count
1.25	1.25	0
1.25	3.75	0
1.25	6.25	0
1.25	8.75	0
1.25	11.25	0
1.25	13.75	0
1.25	16.25	0
1.25	18.75	0
1.25	21.25	0
1.25	23.75	0
1.25	26.25	0
1.25	28.75	0
1.25	31.25	0
1.25	33.75	0
1.25	36.25	0
1.25	38.75	0
1.25	41.25	0
1.25	43.75	0
1.25	46.25	0
1.25	48.75	0
1.25	51.25	0
1.25	53.75	0
1.25	56.25	0
1.25	58.75	0
1.25	61.25	0
1.25	63.75	0
1.25	66.25	0
1.25	68.75	0
1.25	71.25	0
1.25	73.75	0
1.25	76.25	0
1.25	78.75	0
1.25	81.25	0
1.25	83.75	0
1.25	86.25	0
1.25	88.75	0
1.25	91.25	0
1.25	93.75	0
1.25	96.25	0
1.25	98.75	0
1.25	101.25	0
1.25	103.75	0
1.25	106.25	0
1.25	108.75	0
1.25	111.25	0
1.25	113.75	0
1.25	116.25	0
1.25	118.75	0
1.25	121.25	0
1.25	123.75	0
1.25	126.25	0
1.25	128.75	0
1.25	131.25	0
1.25	133.75	0
1.25	136.25	0
1.25	138.75	0
1.25	141.25	0
1.25	143.75	0
1.25	146.25	0
1.25	148.75	0
1.25	151.25	0
1.25	153.75	0
1.25	156.25	0
1.25	158.75	0
1.25	161.25	0
1.25	163.75	0
1.25	166.25	0
1.25	168.75	0
1.25	171.25	0
1.25	173.75	0
1.25	176.25	0
1.25	178.75	0
3.75	1.25	0
3.75	3.75	0
3.75	6.25	0
3.75	8.75	0
3.75	11.25	0
3.75	13.75	0
3.75	16.25	0
3.75	18.75	0
3.75	21.25	0
3.75	23.75	0
3.75	26.25	0
3.75	28.75	0
3.75	31.25	0
3.75	33.75	0
3.75	36.25	0
3.75	38.75	0
3.75	41.25	0
3.75	43.75	0
3.75	46.25	0
3.75	48.75	0
3.75	51.25	0
3.75	53.75	0
3.75	56.25	0
3.75	58.75	0
3.75	61.25	0
3.75	63.75	0
3.75	66.25	0
3.75	68.75	0
3.75	71.25	0
3.75	73.75	0
3.75	76.25	0
3.75	78.75	0
3.75	81.25	0
3.75	83.75	0
3.75	86.25	0
3.75	88.75	0
3.75	91.25	0
3.75	93.75	0
3.75	96.25	0
3.75	98.75	0
3.75	101.25	0
3.75	103.75	0
3.75	106.25	0
3.75	108.75	0
3.75	111.25	0
3.75	113.75	0
3.75	116.25	0
3.75	118.75	0
3.75	121.25	0
3.75	123.75	0
3.75	126.25	0
3.75	128.75	0
3.75	131.25	0
3.75	133.75	0
3.75	136.25	0
3.75	138.75	0
3.75	141.25	0
3.75	143.75	0
3.75	146.25	0
3.75	148.75	0
3.75	151.25	0
3.75	153.75	0
3.75	156.25	0
3.75	158.75	0
3.75	161.25	0
3.75	163.75	0
3.75	166.25	0
3.75	168.75	0
3.75	171.25	0
3.75	173.75	0
3.75	176.25	0
3.75	178.75	0
6.25	1.25	0
6.25	3.75	0
6.25	6.25	0
6.25	8.75	0
6.25	11.25	0
6.25	13.75	0
6.25	16.25	0
6.25	18.75	0
6.25	21.25	0
6.25	23.75	0
6.25	26.25	0
6.25	28.75	0
6.25	31.25	0
6.25	33.75	0
6.25	36.25	0
6.25	38.75	0
6.25	41.25	0
6.25	43.75	0
6.25	46.25	0
6.25	48.75	0
6.25	51.25	0
6.25	53.75	0
6.25	56.25	0
6.25	58.75	0
6.25	61.25	0
6.25	63.75	0
6.25	66.25	0
6.25	68.75	0
6.25	71.25	0
6.25	73.75	0
6.25	76.25	0
6.25	78.75	0
6.25	81.25	0
6.25	83.75	0
6.25	86.25	0
6.25	88.75	0
6.25	91.25	0
6.25	93.75	0
6.25	96.25	0
6.25	98.75	0
6.25	101.25	0
6.25	103.75	0
6.25	106.25	0
6.25	108.75	0
6.25	111.25	0
6.25	113.75	0
6.25	116.25	0
6.25	118.75	0
6.25	121.25	0
6.25	123.75	0
6.25	126.25	0
6.25	128.75	0
6.25	131.25	0
6.25	133.75	0
6.25	136.25	0
6.25	138.75	0
6.25	141.25	0
6.25	143.75	0
6.25	146.25	0
6.25	148.75	0
6.25	151.25	0
6.25	153.75	0
6.25	156.25	0
6.25	158.75	0
6.25	161.25	0
6.25	163.75	0
6.25	166.25	0
6.25	168.75	0
6.25	171.25	0
6.25	173.75	0
6.25	176.25	0
6.25	178.75	0
8.75	1.25	0
8.75	3.75	0
8.75	6.25	0
8.75	8.75	0
8.75	11.25	0
8.75	13.75	0
8.75	16.25	0
8.75	18.75	0
8.75	21.25	0
8.75	23.75	0
8.75	26.25	0
8.75	28.75	0
8.75	31.25	0
8.75	33.75	0
8.75	36.25	0
8.75	38.75	0
8.75	41.25	0
8.75	43.75	0
8.75	46.25	0
8.75	48.75	0
8.75	51.25	0
8.75	53.75	0
8.75	56.25	0
8.75	58.75	0
8.75	61.25	0
8.75	63.75	0
8.75	66.25	0
8.75	68.75	0
8.75	71.25	0
8.75	73.75	0
8.75	76.25	0
8.75	78.75	0
8.75	81.25	0
8.75	83.75	0
8.75	86.25	0
8.75	88.75	0
8.75	91.25	0
8.75	93.75	0
8.75	96.25	0
8.75	98.75	0
8.75	101.25	0
8.75	103.75	0
8.75	106.25	0
8.75	108.75	0
8.75	111.25	0
8.75	113.75	0
8.75	116.25	0
8.75	118.75	0
8.75	121.25	0
8.75	123.75	0
8.75	126.25	0
8.75	128.75	0
8.75	131.25	0
8.75	133.75	0
8.75	136.25	0
8.75	138.75	0
8.75	141.25	0
8.75	143.75	0
8.75	146.25	0
8.75	148.75	0
8.75	151.25	0
8.75	153.75	0
8.75	156.25	0
8.75	158.75	0
8.75	161.25	0
8.75	163.75	0
8.75	166.25	0
8.75	168.75	0
8.75	171.25	0
8.75	173.75	0
8.75	176.25	0
8.75	178.75	0
11.25	1.25	0
11.25	3.75	0
11.25	6.25	0
11.25	8.75	0
11.25	11.25	0
11.25	13.75	0
11.25	16.25	0
11.25	18.75	0
11.25	21.25	0
11.25	23.75	0
11.25	26.25	0
11.25	28.75	0
11.25	31.25	0
11.25	33.75	0
11.25	36.25	0
11.25	38.75	0
11.25	41.25	0
11.25	43.75	0
11.25	46.25	0
11.25	48.75	0
11.25	51.25	0
11.25	53.75	0
11.25	56.25	0
11.25	58.75	0
11.25	61.25	0
11.25	63.75	0
11.25	66.25	0
11.25	68.75	0
11.25	71.25	0
11.25	73.75	0
11.25	76.25	0
11.25	78.75	0
11.25	81.25	0
11.25	83.75	0
11.25	86.25	0
11.25	88.75	0
11.25	91.25	0
11.25	93.75	0
11.25	96.25	0
11.25	98.75	0
11.25	101.25	0
11.25	103.75	0
11.25	106.25	0
11.25	108.75	0
11.25	111.25	0
11.25	113.75	0
11.25	116.25	0
11.25	118.75	0
11.25	121.25	0
11.25	123.75	0
11.25	126.25	0
11.25	128.75	0
11.25	131.25	0
11.25	133.75	0
11.25	136.25	0
11.25	138.75	0
11.25	141.25	0
11.25	143.75	0
11.25	146.25	0
11.25	148.75	0
11.25	151.25	0
11.25	153.75	0
11.25	156.25	0
11.25	158.75	0
11.25	161.25	0
11.25	163.75	0
11.25	166.25	0
11.25	168.75	0
11.25	171.25	0
11.25	173.75	0
11.25	176.25	0
11.25	178.75	0
13.75	1.25	0
13.75	3.75	0
13.75	6.25	0
13.75	8.75	0
13.75	11.25	0
13.75	13.75	0
13.75	16.25	0
13.75	18.75	0
13.75	21.25	0
13.75	23.75	0
13.75	26.25	0
13.75	28.75	0
13.75	31.25	0
13.75	33.75	0
13.75	36.25	0
13.75	38.75	0
13.75	41.25	0
13.75	43.75	0
13.75	46.25	0
13.75	48.75	0
13.75	51.25	0
13.75	53.75	0
13.75	56.25	0
13.75	58.75	0
13.75	61.25	0
13.75	63.75	0
13.75	66.25	0
13.75	68.75	0
13.75	71.25	0
13.75	73.75	0
13.75	76.25	0
13.75	78.75	0
13.75	81.25	0
13.75	83.75	0
13.75	86.25	0
13.75	88.75	0
13.75	91.25	0
13.75	93.75	0
13.75	96.25	0
13.75	98.75	0
13.75	101.25	0
13.75	103.75	0
13.75	106.25	0
13.75	108.75	0
13.75	111.25	0
13.75	113.75	0
13.75	116.25	0
13.75	118.75	0
13.75	121.25	0
13.75	123.75	0
13.75	126.25	0
13.75	128.75	0
13.75	131.25	0
13.75	133.75	0
13.75	136.25	0
13.75	138.75	0
13.75	141.25	0
13.75	143.75	0
13.75	146.25	0
13.75	148.75	0
13.75	151.25	0
13.75	153.75	0
13.75	156.25	0
13.75	158.75	0
13.75	161.25	0
13.75	163.75	0
13.75	166.25	0
13.75	168.75	0
13.75	171.25	0
13.75	173.75	0
13.75	176.25	0
13.75	178.75	0
16.25	1.25	0
16.25	3.75	0
16.25	6.25	0
16.25	8.75	0
16.25	11.25	0
16.25	13.75	0
16.25	16.25	0
16.25	18.75	0
16.25	21.25	0
16.25	23.75	0
16.25	26.25	0
16.25	28.75	0
16.25	31.25	0
16.25	33.75	0
16.25	36.25	0
16.25	38.75	0
16.25	41.25	0
16.25	43.75	0
16.25	46.25	0
16.25	48.75	0
16.25	51.25	0
16.25	53.75	0
16.25	56.25	0
16.25	58.75	0
16.25	61.25	0
16.25	63.75	0
16.25	66.25	0
16.25	68.75	0
16.25	71.25	0
16.25	73.75	0
16.25	76.25	0
16.25	78.75	0
16.25	81.25	0
16.25	83.75	0
16.25	86.25	0
16.25	88.75	0
16.25	91.25	0
16.25	93.75	0
16.25	96.25	0
16.25	98.75	0
16.25	101.25	0
16.25	103.75	0
16.25	106.25	0
16.25	108.75	0
16.25	111.25	0
16.25	113.75	0
16.25	116.25	0
16.25	118.75	0
16.25	121.25	0
16.25	123.75	0
16.25	126.25	0
16.25	128.75	0
16.25	131.25	0
16.25	133.75	0
16.25	136.25	0
16.25	138.75	0
16.25	141.25	0
16.25	143.75	0
16.25	146.25	0
16.25	148.75	0
16.25	151.25	0
16.25	153.75	0
16.25	156.25	0
16.25	158.75	0
16.25	161.25	0
16.25	163.75	0
16.25	166.25	0
16.25	168.75	0
16.25	171.25	0
16.25	173.75	0
16.25	176.25	0
16.25	178.75	0
18.75	1.25	0
18.75	3.75	0
18.75	6.25	0
18.75	8.75	0
18.75	11.25	0
18.75	13.75	0
18.75	16.25	0
18.75	18.75	0
18.75	21.25	0
18.75	23.75	0
18.75	26.25	0
18.75	28.75	0
18.75	31.25	0
18.75	33.75	0
18.75	36.25	0
18.75	38.75	0
18.75	41.25	0
18.75	43.75	0
18.75	46.25	0
18.75	48.75	0
18.75	51.25	0
18.75	53.75	0
18.75	56.25	0
18.75	58.75	0
18.75	61.25	0
18.75	63.75	0
18.75	66.25	0
18.75	68.75	0
18.75	71.25	0
18.75	73.75	0
18.75	76.25	0
18.75	78.75	0
18.75	81.25	0
18.75	83.75	0
18.75	86.25	0
18.75	88.75	0
18.75	91.25	0
18.75	93.75	0
18.75	96.25	0
18.75	98.75	0
18.75	101.25	0
18.75	103.75	0
18.75	106.25	0
18.75	108.75	0
18.75	111.25	0
18.75	113.75	0
18.75	116.25	0
18.75	118.75	0
18.75	121.25	0
18.75	123.75	0
18.75	126.25	0
18.75	128.75	0
18.75	131.25	0
18.75	133.75	0
18.75	136.25	0
18.75	138.75	0
18.75	141.25	0
18.75	143.75	0
18.75	146.25	0
18.75	148.75	0
18.75	151.25	0
18.75	153.75	0
18.75	156.25	0
18.75	158.75	0
18.75	161.25	0
18.75	163.75	0
18.75	166.25	0
18.75	168.75	0
18.75	171.25	0
18.75	173.75	0
18.75	176.25	0
18.75	178.75	0
21.25	1.25	0
21.25	3.75	0
21.25	6.25	0
21.25	8.75	0
21.25	11.25	0
21.25	13.75	0
21.25	16.25	0
21.25	18.75	0
21.25	21.25	0
21.25	23.75	0
21.25	26.25	0
21.25	28.75	0
21.25	31.25	0
21.25	33.75	0
21.25	36.25	0
21.25	38.75	0
21.25	41.25	0
21.25	43.75	0
21.25	46.25	0
21.25	48.75	0
21.25	51.25	0
21.25	53.75	0
21.25	56.25	0
21.25	58.75	0
21.25	61.25	0
21.25	63.75	0
21.25	66.25	0
21.25	68.75	0
21.25	71.25	0
21.25	73.75	0
21.25	76.25	0
21.25	78.75	0
21.25	81.25	0
21.25	83.75	0
21.25	86.25	0
21.25	88.75	0
21.25	91.25	0
21.25	93.75	0
21.25	96.25	0
21.25	98.75	0
21.25	101.25	0
21.25	103.75	0
21.25	106.25	0
21.25	108.75	0
21.25	111.25	0
21.25	113.75	0
21.25	116.25	0
21.25	118.75	0
21.25	121.25	0
21.25	123.75	0
21.25	126.25	0
21.25	128.75	0
21.25	131.25	0
21.25	133.75	0
21.25	136.25	0
21.25	138.75	0
21.25	141.25	0
21.25	143.75	0
21.25	146.25	0
21.25	148.75	0
21.25	151.25	0
21.25	153.75	0
21.25	156.25	0
21.25	158.75	0
21.25	161.25	0
21.25	163.75	0
21.25	166.25	0
21.25	168.75	0
21.25	171.25	0
21.25	173.75	0
21.25	176.25	0
21.25	178.75	0
23.75	1.25	0
23.75	3.75	0
23.75	6.25	0
23.75	8.75	0
23.75	11.25	0
23.75	13.75	0
23.75	16.25	0
23.75	18.75	0
23.75	21.25	0
23.75	23.75	0
23.75	26.25	0
23.75	28.75	0
23.75	31.25	0
23.75	33.75	0
23.75	36.25	0
23.75	38.75	0
23.75	41.25	0
23.75	43.75	0
23.75	46.25	0
23.75	48.75	0
23.75	51.25	0
23.75	53.75	0
23.75	56.25	0
23.75	58.75	0
23.75	61.25	0
23.75	63.75	0
23.75	66.25	0
23.75	68.75	0
23.75	71.25	0
23.75	73.75	0
23.75	76.25	0
23.75	78.75	0
23.75	81.25	0
23.75	83.75	0
23.75	86.25	0
23.75	88.75	0
23.75	91.25	0
23.75	93.75	0
23.75	96.25	0
23.75	98.75	0
23.75	101.25	0
23.75	103.75	0
23.75	106.25	0
23.75	108.75	0
23.75	111.25	0
23.75	113.75	0
23.75	116.25	0
23.75	118.75	0
23.75	121.25	0
23.75	123.75	0
23.75	126.25	0
23.75	128.75	0
23.75	131.25	0
23.75	133.75	0
23.75	136.25	0
23.75	138.75	0
23.75	141.25	0
23.75	143.75	0
23.75	146.25	0
23.75	148.75	0
23.75	151.25	0
23.75	153.75	0
23.75	156.25	0
23.75	158.75	0
23.75	161.25	0
23.75	163.75	0
23.75	166.25	0
23.75	168.75	0
23.75	171.25	0
23.75	173.75	0
23.75	176.25	0
23.75	178.75	0
26.25	1.25	0
26.25	3.75	0
26.25	6.25	0
26.25	8.75	0
26.25	11.25	0
26.25	13.75	0
26.25	16.25	0
26.25	18.75	0
26.25	21.25	0
26.25	23.75	0
26.25	26.25	0
26.25	28.75	0
26.25	31.25	0
26.25	33.75	0
26.25	36.25	0
26.25	38.75	0
26.25	41.25	0
26.25	43.75	0
26.25	46.25	0
26.25	48.75	0
26.25	51.25	0
26.25	53.75	0
26.25	56.25	0
26.25	58.75	0
26.25	61.25	0
26.25	63.75	0
26.25	66.25	0
26.25	68.75	0
26.25	71.25	0
26.25	73.75	0
26.25	76.25	0
26.25	78.75	0
26.25	81.25	0
26.25	83.75	0
26.25	86.25	0
26.25	88.75	0
26.25	91.25	0
26.25	93.75	0
26.25	96.25	0
26.25	98.75	0
26.25	101.25	0
26.25	103.75	0
26.25	106.25	0
26.25	108.75	0
26.25	111.25	0
26.25	113.75	0
26.25	116.25	0
26.25	118.75	0
26.25	121.25	0
26.25	123.75	0
26.25	126.25	0
26.25	128.75	0
26.25	131.25	0
26.25	133.75	0
26.25	136.25	0
26.25	138.75	0
26.25	141.25	0
26.25	143.75	0
26.25	146.25	0
26.25	148.75	0
26.25	151.25	0
26.25	153.75	0
26.25	156.25	0
26.25	158.75	0
26.25	161.25	0
26.25	163.75	0
26.25	166.25	0
26.25	168.75	0
26.25	171.25	0
26.25	173.75	0
26.25	176.25	0
26.25	178.75	0
28.75	1.25	0
28.75	3.75	0
28.75	6.25	0
28.75	8.75	0
28.75	11.25	0
28.75	13.75	0
28.75	16.25	0
28.75	18.75	0
28.75	21.25	0
28.75	23.75	0
28.75	26.25	0
28.75	28.75	0
28.75	31.25	0
28.75	33.75	0
28.75	36.25	0
28.75	38.75	0
28.75	41.25	0
28.75	43.75	0
28.75	46.25	0
28.75	48.75	0
28.75	51.25	0
28.75	53.75	0
28.75	56.25	0
28.75	58.75	0
28.75	61.25	0
28.75	63.75	0
28.75	66.25	0
28.75	68.75	0
28.75	71.25	0
28.75	73.75	0
28.75	76.25	0
28.75	78.75	0
28.75	81.25	0
28.75	83.75	0
28.75	86.25	0
28.75	88.75	0
28.75	91.25	0
28.75	93.75	0
28.75	96.25	0
28.75	98.75	0
28.75	101.25	0
28.75	103.75	0
28.75	106.25	0
28.75	108.75	0
28.75	111.25	0
28.75	113.75	0
28.75	116.25	0
28.75	118.75	0
28.75	121.25	0
28.75	123.75	0
28.75	126.25	0
28.75	128.75	0
28.75	131.25	0
28.75	133.75	0
28.75	136.25	0
28.75	138.75	0
28.75	141.25	0
28.75	143.75	0
28.75	146.25	0
28.75	148.75	0
28.75	151.25	0
28.75	153.75	0
28.75	156.25	0
28.75	158.75	0
28.75	161.25	0
28.75	163.75	0
28.75	166.25	0
28.75	168.75	0
28.75	171.25	0
28.75	173.75	0
28.75	176.25	0
28.75	178.75	0
31.25	1.25	0
31.25	3.75	0
31.25	6.25	0
31.25	8.75	0
31.25	11.25	0
31.25	13.75	0
31.25	16.25	0
31.25	18.75	0
31.25	21.25	0
31.25	23.75	0
31.25	26.25	0
31.25	28.75	0
31.25	31.25	0
31.25	33.75	0
31.25	36.25	0
31.25	38.75	0
31.25	41.25	0
31.25	43.75	0
31.25	46.25	0
31.25	48.75	0
31.25	51.25	0
31.25	53.75	0
31.25	56.25	0
31.25	58.75	0
31.25	61.25	0
31.25	63.75	0
31.25	66.25	0
31.25	68.75	0
31.25	71.25	0
31.25	73.75	0
31.25	76.25	0
31.25	78.75	0
31.25	81.25	0
31.25	83.75	0
31.25	86.25	0
31.25	88.75	0
31.25	91.25	0
31.25	93.75	0
31.25	96.25	0
31.25	98.75	0
31.25	101.25	0
31.25	103.75	0
31.25	106.25	0
31.25	108.75	0
31.25	111.25	0
31.25	113.75	0
31.25	116.25	0
31.25	118.75	0
31.25	121.25	0
31.25	123.75	0
31.25	126.25	0
31.25	128.75	0
31.25	131.25	0
31.25	133.75	0
31.25	136.25	0
31.25	138.75	0
31.25	141.25	0
31.25	143.75	0
31.25	146.25	0
31.25	148.75	0
31.25	151.25	0
31.25	153.75	0
31.25	156.25	0
31.25	158.75	0
31.25	161.25	0
31.25	163.75	0
31.25	166.25	0
31.25	168.75	0
31.25	171.25	0
31.25	173.75	0
31.25	176.25	0
31.25	178.75	0
33.75	1.25	0
33.75	3.75	0
33.75	6.25	1
33.75	8.75	1
33.75	11.25	1
33.75	13.75	1
33.75	16.25	0
33.75	18.75	1
33.75	21.25	1
33.75	23.75	0
33.75	26.25	0
33.75	28.75	0
33.75	31.25	0
33.75	33.75	0
33.75	36.25	0
33.75	38.75	0
33.75	41.25	0
33.75	43.75	0
33.75	46.25	0
33.75	48.75	0
33.75	51.25	0
33.75	53.75	0
33.75	56.25	0
33.75	58.75	0
33.75	61.25	0
33.75	63.75	0
33.75	66.25	0
33.75	68.75	0
33.75	71.25	0
33.75	73.75	0
33.75	76.25	0
33.75	78.75	0
33.75	81.25	0
33.75	83.75	0
33.75	86.25	0
33.75	88.75	0
33.75	91.25	0
33.75	93.75	0
33.75	96.25	0
33.75	98.75	0
33.75	101.25	0
33.75	103.75	0
33.75	106.25	0
33.75	108.75	0
33.75	111.25	0
33.75	113.75	0
33.75	116.25	0
33.75	118.75	0
33.75	121.25	0
33.75	123.75	0
33.75	126.25	0
33.75	128.75	0
33.75	131.25	0
33.75	133.75	0
33.75	136.25	0
33.75	138.75	0
33.75	141.25	0
33.75	143.75	0
33.75	146.25	0
33.75	148.75	0
33.75	151.25	0
33.75	153.75	0
33.75	156.25	0
33.75	158.75	0
33.75	161.25	0
33.75	163.75	0
33.75	166.25	0
33.75	168.75	0
33.75	171.25	0
33.75	173.75	0
33.75	176.25	0
33.75	178.75	0
36.25	1.25	0
36.25	3.75	0
36.25	6.25	1
36.25	8.75	0
36.25	11.25	1
36.25	13.75	1
36.25	16.25	1
36.25	18.75	2
36.25	21.25	0
36.25	23.75	2
36.25	26.25	1
36.25	28.75	0
36.25	31.25	0
36.25	33.75	0
36.25	36.25	0
36.25	38.75	0
36.25	41.25	0
36.25	43.75	0
36.25	46.25	0
36.25	48.75	0
36.25	51.25	0
36.25	53.75	0
36.25	56.25	0
36.25	58.75	0
36.25	61.25	0
36.25	63.75	0
36.25	66.25	0
36.25	68.75	0
36.25	71.25	0
36.25	73.75	0
36.25	76.25	0
36.25	78.75	0
36.25	81.25	2
36.25	83.75	2
36.25	86.25	3
36.25	88.75	2
36.25	91.25	2
36.25	93.75	2
36.25	96.25	2
36.25	98.75	0
36.25	101.25	1
36.25	103.75	0
36.25	106.25	0
36.25	108.75	0
36.25	111.25	0
36.25	113.75	0
36.25	116.25	0
36.25	118.75	0
36.25	121.25	0
36.25	123.75	0
36.25	126.25	0
36.25	128.75	0
36.25	131.25	0
36.25	133.75	0
36.25	136.25	0
36.25	138.75	0
36.25	141.25	0
36.25	143.75	0
36.25	146.25	0
36.25	148.75	0
36.25	151.25	0
36.25	153.75	0
36.25	156.25	0
36.25	158.75	0
36.25	161.25	0
36.25	163.75	0
36.25	166.25	0
36.25	168.75	0
36.25	171.25	0
36.25	173.75	0
36.25	176.25	0
36.25	178.75	0
38.75	1.25	0
38.75	3.75	0
38.75	6.25	0
38.75	8.75	1
38.75	11.25	0
38.75	13.75	4
38.75	16.25	0
38.75	18.75	2
38.75	21.25	3
38.75	23.75	2
38.75	26.25	1
38.75	28.75	2
38.75	31.25	0
38.75	33.75	0
38.75	36.25	1
38.75	38.75	0
38.75	41.25	0
38.75	43.75	0
38.75	46.25	0
38.75	48.75	0
38.75	51.25	0
38.75	53.75	0
38.75	56.25	0
38.75	58.75	0
38.75	61.25	0
38.75	63.75	0
38.75	66.25	0
38.75	68.75	0
38.75	71.25	0
38.75	73.75	0
38.75	76.25	0
38.75	78.75	1
38.75	81.25	1
38.75	83.75	2
38.75	86.25	2
38.75	88.75	3
38.75	91.25	2
38.75	93.75	4
38.75	96.25	3
38.75	98.75	3
38.75	101.25	3
38.75	103.75	0
38.75	106.25	3
38.75	108.75	0
38.75	111.25	1
38.75	113.75	0
38.75	116.25	0
38.75	118.75	0
38.75	121.25	0
38.75	123.75	0
38.75	126.25	0
38.75	128.75	0
38.75	131.25	0
38.75	133.75	0
38.75	136.25	0
38.75	138.75	0
38.75	141.25	0
38.75	143.75	0
38.75	146.25	0
38.75	148.75	0
38.75	151.25	0
38.75	153.75	0
38.75	156.25	0
38.75	158.75	0
38.75	161.25	0
38.75	163.75	0
38.75	166.25	0
38.75	168.75	0
38.75	171.25	0
38.75	173.75	0
38.75	176.25	0
38.75	178.75	0
41.25	1.25	0
41.25	3.75	0
41.25	6.25	1
41.25	8.75	2
41.25	11.25	0
41.25	13.75	3
41.25	16.25	1
41.25	18.75	5
41.25	21.25	2
41.25	23.75	1
41.25	26.25	2
41.25	28.75	2
41.25	31.25	0
41.25	33.75	1
41.25	36.25	0
41.25	38.75	0
41.25	41.25	0
41.25	43.75	0
41.25	46.25	0
41.25	48.75	0
41.25	51.25	0
41.25	53.75	0
41.25	56.25	0
41.25	58.75	0
41.25	61.25	0
41.25	63.75	0
41.25	66.25	0
41.25	68.75	0
41.25	71.25	0
41.25	73.75	0
41.25	76.25	0
41.25	78.75	0
41.25	81.25	0
41.25	83.75	0
41.25	86.25	1
41.25	88.75	1
41.25	91.25	1
41.25	93.75	4
41.25	96.25	2
41.25	98.75	4
41.25	101.25	3
41.25	103.75	2
41.25	106.25	3
41.25	108.75	2
41.25	111.25	2
41.25	113.75	1
41.25	116.25	0
41.25	118.75	0
41.25	121.25	0
41.25	123.75	0
41.25	126.25	0
41.25	128.75	0
41.25	131.25	0
41.25	133.75	0
41.25	136.25	0
41.25	138.75	0
41.25	141.25	0
41.25	143.75	0
41.25	146.25	0
41.25	148.75	0
41.25	151.25	0
41.25	153.75	0
41.25	156.25	0
41.25	158.75	0
41.25	161.25	0
41.25	163.75	0
41.25	166.25	0
41.25	168.75	0
41.25	171.25	0
41.25	173.75	0
41.25	176.25	0
41.25	178.75	0
43.75	1.25	0
43.75	3.75	0
43.75	6.25	2
43.75	8.75	0
43.75	11.25	1
43.75	13.75	2
43.75	16.25	2
43.75	18.75	1
43.75	21.25	4
43.75	23.75	2
43.75	26.25	5
43.75	28.75	2
43.75	31.25	2
43.75	33.75	0
43.75	36.25	0
43.75	38.75	1
43.75	41.25	0
43.75	43.75	0
43.75	46.25	0
43.75	48.75	0
43.75	51.25	0
43.75	53.75	0
43.75	56.25	0
43.75	58.75	0
43.75	61.25	0
43.75	63.75	0
43.75	66.25	0
43.75	68.75	0
43.75	71.25	0
43.75	73.75	0
43.75	76.25	0
43.75	78.75	0
43.75	81.25	0
43.75	83.75	0
43.75	86.25	1
43.75	88.75	1
43.75	91.25	2
43.75	93.75	5
43.75	96.25	2
43.75	98.75	3
43.75	101.25	5
43.75	103.75	3
43.75	106.25	6
43.75	108.75	3
43.75	111.25	3
43.75	113.75	3
43.75	116.25	2
43.75	118.75	2
43.75	121.25	0
43.75	123.75	1
43.75	126.25	0
43.75	128.75	0
43.75	131.25	0
43.75	133.75	0
43.75	136.25	0
43.75	138.75	0
43.75	141.25	0
43.75	143.75	0
43.75	146.25	0
43.75	148.75	0
43.75	151.25	0
43.75	153.75	0
43.75	156.25	0
43.75	158.75	0
43.75	161.25	0
43.75	163.75	0
43.75	166.25	0
43.75	168.75	0
43.75	171.25	0
43.75	173.75	0
43.75	176.25	0
43.75	178.75	0
46.25	1.25	0
46.25	3.75	0
46.25	6.25	0
46.25	8.75	0
46.25	11.25	0
46.25	13.75	0
46.25	16.25	0
46.25	18.75	0
46.25	21.25	0
46.25	23.75	0
46.25	26.25	0
46.25	28.75	0
46.25	31.25	0
46.25	33.75	0
46.25	36.25	0
46.25	38.75	0
46.25	41.25	0
46.25	43.75	0
46.25	46.25	0
46.25	48.75	0
46.25	51.25	0
46.25	53.75	0
46.25	56.25	0
46.25	58.75	0
46.25	61.25	0
46.25	63.75	0
46.25	66.25	0
46.25	68.75	0
46.25	71.25	0
46.25	73.75	0
46.25	76.25	0
46.25	78.75	0
46.25	81.25	0
46.25	83.75	0
46.25	86.25	0
46.25	88.75	0
46.25	91.25	0
46.25	93.75	0
46.25	96.25	0
46.25	98.75	0
46.25	101.25	0
46.25	103.75	0
46.25	106.25	0
46.25	108.75	0
46.25	111.25	0
46.25	113.75	0
46.25	116.25	0
46.25	118.75	0
46.25	121.25	0
46.25	123.75	0
46.25	126.25	0
46.25	128.75	0
46.25	131.25	0
46.25	133.75	0
46.25	136.25	0
46.25	138.75	0
46.25	141.25	0
46.25	143.75	0
46.25	146.25	0
46.25	148.75	0
46.25	151.25	0
46.25	153.75	0
46.25	156.25	0
46.25	158.75	0
46.25	161.25	0
46.25	163.75	0
46.25	166.25	0
46.25	168.75	0
46.25	171.25	0
46.25	173.75	0
46.25	176.25	0
46.25	178.75	0
48.75	1.25	0
48.75	3.75	0
48.75	6.25	2
48.75	8.75	1
48.75	11.25	1
48.75	13.75	0
48.75	16.25	0
48.75	18.75	0
48.75	21.25	0
48.75	23.75	0
48.75	26.25	0
48.75	28.75	0
48.75	31.25	1
48.75	33.75	1
48.75	36.25	1
48.75	38.75	0
48.75	41.25	0
48.75	43.75	0
48.75	46.25	0
48.75	48.75	0
48.75	51.25	0
48.75	53.75	0
48.75	56.25	0
48.75	58.75	0
48.75	61.25	0
48.75	63.75	0
48.75	66.25	0
48.75	68.75	0
48.75	71.25	0
48.75	73.75	0
48.75	76.25	0
48.75	78.75	0
48.75	81.25	0
48.75	83.75	0
48.75	86.25	1
48.75	88.75	2
48.75	91.25	1
48.75	93.75	3
48.75	96.25	2
48.75	98.75	1
48.75	101.25	3
48.75	103.75	2
48.75	106.25	0
48.75	108.75	1
48.75	111.25	0
48.75	113.75	0
48.75	116.25	0
48.75	118.75	0
48.75	121.25	0
48.75	123.75	0
48.75	126.25	0
48.75	128.75	0
48.75	131.25	0
48.75	133.75	0
48.75	136.25	0
48.75	138.75	0
48.75	141.25	0
48.75	143.75	0
48.75	146.25	0
48.75	148.75	0
48.75	151.25	0
48.75	153.75	0
48.75	156.25	0
48.75	158.75	0
48.75	161.25	0
48.75	163.75	0
48.75	166.25	0
48.75	168.75	0
48.75	171.25	0
48.75	173.75	0
48.75	176.25	0
48.75	178.75	0
51.25	1.25	0
51.25	3.75	0
51.25	6.25	0
51.25	8.75	0
51.25	11.25	0
51.25	13.75	0
51.25	16.25	0
51.25	18.75	0
51.25	21.25	0
51.25	23.75	0
51.25	26.25	0
51.25	28.75	0
51.25	31.25	0
51.25	33.75	2
51.25	36.25	0
51.25	38.75	1
51.25	41.25	3
51.25	43.75	0
51.25	46.25	2
51.25	48.75	0
51.25	51.25	0
51.25	53.75	1
51.25	56.25	0
51.25	58.75	1
51.25	61.25	1
51.25	63.75	2
51.25	66.25	3
51.25	68.75	1
51.25	71.25	3
51.25	73.75	2
51.25	76.25	2
51.25	78.75	3
51.25	81.25	1
51.25	83.75	2
51.25	86.25	0
51.25	88.75	3
51.25	91.25	2
51.25	93.75	0
51.25	96.25	2
51.25	98.75	2
51.25	101.25	2
51.25	103.75	3
51.25	106.25	0
51.25	108.75	2
51.25	111.25	1
51.25	113.75	0
51.25	116.25	1
51.25	118.75	1
51.25	121.25	0
51.25	123.75	0
51.25	126.25	0
51.25	128.75	0
51.25	131.25	0
51.25	133.75	0
51.25	136.25	0
51.25	138.75	0
51.25	141.25	0
51.25	143.75	0
51.25	146.25	0
51.25	148.75	0
51.25	151.25	0
51.25	153.75	0
51.25	156.25	0
51.25	158.75	0
51.25	161.25	0
51.25	163.75	0
51.25	166.25	0
51.25	168.75	0
51.25	171.25	0
51.25	173.75	0
51.25	176.25	0
51.25	178.75	0
53.75	1.25	0
53.75	3.75	0
53.75	6.25	2
53.75	8.75	0
53.75	11.25	5
53.75	13.75	0
53.75	16.25	1
53.75	18.75	2
53.75	21.25	0
53.75	23.75	1
53.75	26.25	0
53.75	28.75	0
53.75	31.25	0
53.75	33.75	0
53.75	36.25	1
53.75	38.75	1
53.75	41.25	4
53.75	43.75	2
53.75	46.25	3
53.75	48.75	4
53.75	51.25	1
53.75	53.75	1
53.75	56.25	1
53.75	58.75	0
53.75	61.25	1
53.75	63.75	0
53.75	66.25	1
53.75	68.75	0
53.75	71.25	1
53.75	73.75	0
53.75	76.25	0
53.75	78.75	0
53.75	81.25	1
53.75	83.75	3
53.75	86.25	5
53.75	88.75	6
53.75	91.25	6
53.75	93.75	7
53.75	96.25	4
53.75	98.75	6
53.75	101.25	5
53.75	103.75	2
53.75	106.25	2
53.75	108.75	1
53.75	111.25	0
53.75	113.75	0
53.75	116.25	0
53.75	118.75	0
53.75	121.25	0
53.75	123.75	0
53.75	126.25	0
53.75	128.75	0
53.75	131.25	0
53.75	133.75	0
53.75	136.25	0
53.75	138.75	0
53.75	141.25	0
53.75	143.75	0
53.75	146.25	0
53.75	148.75	0
53.75	151.25	0
53.75	153.75	0
53.75	156.25	0
53.75	158.75	0
53.75	161.25	0
53.75	163.75	0
53.75	166.25	0
53.75	168.75	0
53.75	171.25	0
53.75	173.75	0
53.75	176.25	0
53.75	178.75	0
56.25	1.25	0
56.25	3.75	0
56.25	6.25	0
56.25	8.75	0
56.25	11.25	0
56.25	13.75	0
56.25	16.25	0
56.25	18.75	1
56.25	21.25	0
56.25	23.75	0
56.25	26.25	0
56.25	28.75	0
56.25	31.25	0
56.25	33.75	0
56.25	36.25	0
56.25	38.75	0
56.25	41.25	0
56.25	43.75	0
56.25	46.25	0
56.25	48.75	2
56.25	51.25	2
56.25	53.75	3
56.25	56.25	1
56.25	58.75	2
56.25	61.25	0
56.25	63.75	1
56.25	66.25	0
56.25	68.75	0
56.25	71.25	0
56.25	73.75	0
56.25	76.25	2
56.25	78.75	1
56.25	81.25	1
56.25	83.75	2
56.25	86.25	2
56.25	88.75	3
56.25	91.25	1
56.25	93.75	1
56.25	96.25	1
56.25	98.75	0
56.25	101.25	1
56.25	103.75	1
56.25	106.25	0
56.25	108.75	0
56.25	111.25	0
56.25	113.75	0
56.25	116.25	0
56.25	118.75	0
56.25	121.25	0
56.25	123.75	0
56.25	126.25	0
56.25	128.75	0
56.25	131.25	0
56.25	133.75	0
56.25	136.25	0
56.25	138.75	0
56.25	141.25	0
56.25	143.75	0
56.25	146.25	0
56.25	148.75	0
56.25	151.25	0
56.25	153.75	0
56.25	156.25	0
56.25	158.75	0
56.25	161.25	0
56.25	163.75	0
56.25	166.25	0
56.25	168.75	0
56.25	171.25	0
56.25	173.75	0
56.25	176.25	0
56.25	178.75	0
58.75	1.25	0
58.75	3.75	0
58.75	6.25	0
58.75	8.75	1
58.75	11.25	0
58.75	13.75	0
58.75	16.25	0
58.75	18.75	0
58.75	21.25	0
58.75	23.75	0
58.75	26.25	1
58.75	28.75	1
58.75	31.25	2
58.75	33.75	1
58.75	36.25	3
58.75	38.75	1
58.75	41.25	2
58.75	43.75	4
58.75	46.25	4
58.75	48.75	2
58.75	51.25	6
58.75	53.75	3
58.75	56.25	1
58.75	58.75	8
58.75	61.25	5
58.75	63.75	4
58.75	66.25	8
58.75	68.75	9
58.75	71.25	12
58.75	73.75	4
58.75	76.25	12
58.75	78.75	6
58.75	81.25	6
58.75	83.75	8
58.75	86.25	4
58.75	88.75	6
58.75	91.25	6
58.75	93.75	7
58.75	96.25	6
58.75	98.75	5
58.75	101.25	3
58.75	103.75	1
58.75	106.25	2
58.75	108.75	1
58.75	111.25	4
58.75	113.75	1
58.75	116.25	4
58.75	118.75	5
58.75	121.25	5
58.75	123.75	7
58.75	126.25	6
58.75	128.75	4
58.75	131.25	6
58.75	133.75	5
58.75	136.25	4
58.75	138.75	3
58.75	141.25	3
58.75	143.75	4
58.75	146.25	1
58.75	148.75	1
58.75	151.25	0
58.75	153.75	1
58.75	156.25	1
58.75	158.75	0
58.75	161.25	0
58.75	163.75	0
58.75	166.25	0
58.75	168.75	0
58.75	171.25	0
58.75	173.75	0
58.75	176.25	0
58.75	178.75	0
61.25	1.25	0
61.25	3.75	0
61.25	6.25	1
61.25	8.75	0
61.25	11.25	1
61.25	13.75	0
61.25	16.25	1
61.25	18.75	0
61.25	21.25	0
61.25	23.75	1
61.25	26.25	0
61.25	28.75	2
61.25	31.25	2
61.25	33.75	4
61.25	36.25	3
61.25	38.75	7
61.25	41.25	9
61.25	43.75	8
61.25	46.25	8
61.25	48.75	11
61.25	51.25	6
61.25	53.75	11
61.25	56.25	8
61.25	58.75	4
61.25	61.25	5
61.25	63.75	9
61.25	66.25	6
61.25	68.75	5
61.25	71.25	9
61.25	73.75	3
61.25	76.25	2
61.25	78.75	2
61.25	81.25	6
61.25	83.75	5
61.25	86.25	7
61.25	88.75	6
61.25	91.25	3
61.25	93.75	8
61.25	96.25	4
61.25	98.75	4
61.25	101.25	9
61.25	103.75	4
61.25	106.25	10
61.25	108.75	7
61.25	111.25	4
61.25	113.75	8
61.25	116.25	4
61.25	118.75	2
61.25	121.25	2
61.25	123.75	3
61.25	126.25	1
61.25	128.75	0
61.25	131.25	0
61.25	133.75	0
61.25	136.25	0
61.25	138.75	0
61.25	141.25	0
61.25	143.75	0
61.25	146.25	0
61.25	148.75	0
61.25	151.25	0
61.25	153.75	0
61.25	156.25	0
61.25	158.75	0
61.25	161.25	0
61.25	163.75	0
61.25	166.25	0
61.25	168.75	0
61.25	171.25	0
61.25	173.75	0
61.25	176.25	0
61.25	178.75	0
63.75	1.25	0
63.75	3.75	0
63.75	6.25	1
63.75	8.75	0
63.75	11.25	1
63.75	13.75	1
63.75	16.25	0
63.75	18.75	0
63.75	21.25	0
63.75	23.75	0
63.75	26.25	0
63.75	28.75	0
63.75	31.25	0
63.75	33.75	3
63.75	36.25	3
63.75	38.75	7
63.75	41.25	4
63.75	43.75	6
63.75	46.25	2
63.75	48.75	5
63.75	51.25	3
63.75	53.75	6
63.75	56.25	3
63.75	58.75	3
63.75	61.25	5
63.75	63.75	4
63.75	66.25	9
63.75	68.75	4
63.75	71.25	6
63.75	73.75	8
63.75	76.25	6
63.75	78.75	7
63.75	81.25	4
63.75	83.75	4
63.75	86.25	2
63.75	88.75	1
63.75	91.25	4
63.75	93.75	5
63.75	96.25	7
63.75	98.75	4
63.75	101.25	4
63.75	103.75	5
63.75	106.25	5
63.75	108.75	2
63.75	111.25	4
63.75	113.75	2
63.75	116.25	6
63.75	118.75	1
63.75	121.25	1
63.75	123.75	2
63.75	126.25	0
63.75	128.75	1
63.75	131.25	1
63.75	133.75	0
63.75	136.25	0
63.75	138.75	0
63.75	141.25	0
63.75	143.75	0
63.75	146.25	0
63.75	148.75	0
63.75	151.25	0
63.75	153.75	0
63.75	156.25	0
63.75	158.75	0
63.75	161.25	0
63.75	163.75	0
63.75	166.25	0
63.75	168.75	0
63.75	171.25	0
63.75	173.75	0
63.75	176.25	0
63.75	178.75	0
66.25	1.25	0
66.25	3.75	0
66.25	6.25	0
66.25	8.75	0
66.25	11.25	0
66.25	13.75	0
66.25	16.25	1
66.25	18.75	0
66.25	21.25	0
66.25	23.75	1
66.25	26.25	0
66.25	28.75	2
66.25	31.25	0
66.25	33.75	1
66.25	36.25	4
66.25	38.75	2
66.25	41.25	5
66.25	43.75	7
66.25	46.25	5
66.25	48.75	4
66.25	51.25	5
66.25	53.75	7
66.25	56.25	4
66.25	58.75	1
66.25	61.25	8
66.25	63.75	2
66.25	66.25	6
66.25	68.75	8
66.25	71.25	9
66.25	73.75	8
66.25	76.25	8
66.25	78.75	8
66.25	81.25	6
66.25	83.75	7
66.25	86.25	9
66.25	88.75	5
66.25	91.25	9
66.25	93.75	5
66.25	96.25	9
66.25	98.75	5
66.25	101.25	8
66.25	103.75	8
66.25	106.25	2
66.25	108.75	5
66.25	111.25	4
66.25	113.75	2
66.25	116.25	3
66.25	118.75	3
66.25	121.25	2
66.25	123.75	2
66.25	126.25	2
66.25	128.75	2
66.25	131.25	3
66.25	133.75	3
66.25	136.25	4
66.25	138.75	1
66.25	141.25	1
66.25	143.75	2
66.25	146.25	1
66.25	148.75	1
66.25	151.25	0
66.25	153.75	0
66.25	156.25	0
66.25	158.75	0
66.25	161.25	0
66.25	163.75	0
66.25	166.25	0
66.25	168.75	0
66.25	171.25	0
66.25	173.75	0
66.25	176.25	0
66.25	178.75	0
68.75	1.25	0
68.75	3.75	0
68.75	6.25	1
68.75	8.75	1
68.75	11.25	1
68.75	13.75	0
68.75	16.25	1
68.75	18.75	0
68.75	21.25	1
68.75	23.75	1
68.75	26.25	1
68.75	28.75	1
68.75	31.25	3
68.75	33.75	7
68.75	36.25	9
68.75	38.75	8
68.75	41.25	5
68.75	43.75	10
68.75	46.25	5
68.75	48.75	8
68.75	51.25	6
68.75	53.75	7
68.75	56.25	9
68.75	58.75	7
68.75	61.25	15
68.75	63.75	11
68.75	66.25	9
68.75	68.75	14
68.75	71.25	2
68.75	73.75	14
68.75	76.25	8
68.75	78.75	7
68.75	81.25	7
68.75	83.75	6
68.75	86.25	4
68.75	88.75	11
68.75	91.25	7
68.75	93.75	7
68.75	96.25	6
68.75	98.75	12
68.75	101.25	6
68.75	103.75	10
68.75	106.25	7
68.75	108.75	7
68.75	111.25	8
68.75	113.75	9
68.75	116.25	0
68.75	118.75	6
68.75	121.25	1
68.75	123.75	4
68.75	126.25	2
68.75	128.75	5
68.75	131.25	2
68.75	133.75	2
68.75	136.25	2
[truncated: 3,185 more rows]

## Sheet: Figure 4f
x	y	probability
0	0	0
0.5	0	0
1	0	0
1.5	0	0
2	0	0
2.5	0	0
3	0	0
3.5	0	0
4	0	0
4.5	0	0
5	0	0
5.5	0	0
6	0	0
6.5	0	0
7	0	0
7.5	0	0
8	0	0
8.5	0	0
9	0	0
9.5	0	0
10	0	0
10.5	0	0
11	0	0
11.5	0	0
12	0	0
12.5	0	0
13	0	0
13.5	0	0
14	0	0
14.5	0	0
15	0	0
15.5	0	0
16	0	0
16.5	0	0
17	0	0
17.5	0	0
18	0	0
18.5	0	0
19	0	0
19.5	0	0
20	0	0
20.5	0	0
21	0	0
21.5	0	0
22	0	0
22.5	0	0
23	0	0
23.5	0	0
24	0	0
24.5	0	0
25	0	0
25.5	0	0
26	0	0
26.5	0	0
27	0	0
27.5	0	0
28	0	0
28.5	0	0
29	0	0
29.5	0	0
30	0	0
30.5	0	0
31	0	0
31.5	0	0
32	0	0
32.5	0	0
33	0	0
33.5	0	0
34	0	0
34.5	0	0
35	0	0
35.5	0	0
36	0	0
36.5	0	0
37	0	0
37.5	0	0
38	0	0
38.5	0	0
39	0	0
39.5	0	0
40	0	0
40.5	0	0
41	0	0
41.5	0	0
42	0	0
42.5	0	0
43	0	0
43.5	0	0
44	0	0
44.5	0	0
45	0	0
45.5	0	0
46	0	0
46.5	0	0
47	0	0
47.5	0	0
48	0	0
48.5	0	0
49	0	0
49.5	0	0
50	0	0
50.5	0	0
51	0	0
51.5	0	0
52	0	0
52.5	0	0
53	0	0
53.5	0	0
54	0	0
54.5	0	0
55	0	0
55.5	0	0
56	0	0
56.5	0	0
57	0	0
57.5	0	0
58	0	0
58.5	0	0
59	0	0
59.5	0	0
60	0	0
60.5	0	0
61	0	0
61.5	0	0
62	0	0
62.5	0	0
63	0	0
63.5	0	0
64	0	0
64.5	0	0
65	0	0
65.5	0	0
66	0	0
66.5	0	0
67	0	0
67.5	0	0
68	0	0
68.5	0	0
69	0	0
69.5	0	0
70	0	0
70.5	0	0
71	0	0
71.5	0	0
72	0	0
72.5	0	0
73	0	0
73.5	0	0
74	0	0
74.5	0	0
75	0	0
75.5	0	0
76	0	0
76.5	0	0
77	0	0
77.5	0	0
78	0	0
78.5	0	0
79	0	0
79.5	0	0
80	0	0
80.5	0	0
81	0	0
81.5	0	0
82	0	0
82.5	0	0
83	0	0
83.5	0	0
84	0	0
84.5	0	0
85	0	0
85.5	0	0
86	0	0
86.5	0	0
87	0	0
87.5	0	0
88	0	0
88.5	0	0
89	0	0
89.5	0	0
90	0	0
90.5	0	0
91	0	0
91.5	0	0
92	0	0
92.5	0	0
93	0	0
93.5	0	0
94	0	0
94.5	0	0
95	0	0
95.5	0	0
96	0	0
96.5	0	0
97	0	0
97.5	0	0
98	0	0
98.5	0	0
99	0	0
99.5	0	0
100	0	0
100.5	0	0
101	0	0
101.5	0	0
102	0	0
102.5	0	0
103	0	0
103.5	0	0
104	0	0
104.5	0	0
105	0	0
105.5	0	0
106	0	0
106.5	0	0
107	0	0
107.5	0	0
108	0	0
108.5	0	0
109	0	0
109.5	0	0
110	0	0
110.5	0	0
111	0	0
111.5	0	0
112	0	0
112.5	0	0
113	0	0
113.5	0	0
114	0	0
114.5	0	0
115	0	0
115.5	0	0
116	0	0
116.5	0	0
117	0	0
117.5	0	0
118	0	0
118.5	0	0
119	0	0
119.5	0	0
120	0	0
120.5	0	0
121	0	0
121.5	0	0
122	0	0
122.5	0	0
123	0	0
123.5	0	0
124	0	0
124.5	0	0
125	0	0
125.5	0	0
126	0	0
126.5	0	0
127	0	0
127.5	0	0
128	0	0
128.5	0	0
129	0	0
129.5	0	0
130	0	0
130.5	0	0
131	0	0
131.5	0	0
132	0	0
132.5	0	0
133	0	0
133.5	0	0
134	0	0
134.5	0	0
135	0	0
135.5	0	0
136	0	0
136.5	0	0
137	0	0
137.5	0	0
138	0	0
138.5	0	0
139	0	0
139.5	0	0
140	0	0
140.5	0	0
141	0	0
141.5	0	0
142	0	0
142.5	0	0
143	0	0
143.5	0	0
144	0	0
144.5	0	0
145	0	0
145.5	0	0
146	0	0
146.5	0	0
147	0	0
147.5	0	0
148	0	0
148.5	0	0
149	0	0
149.5	0	0
150	0	0
150.5	0	0
151	0	0
151.5	0	0
152	0	0
152.5	0	0
153	0	0
153.5	0	0
154	0	0
154.5	0	0
155	0	0
155.5	0	0
156	0	0
156.5	0	0
157	0	0
157.5	0	0
158	0	0
158.5	0	0
159	0	0
159.5	0	0
160	0	0
160.5	0	0
161	0	0
161.5	0	0
162	0	0
162.5	0	0
163	0	0
163.5	0	0
164	0	0
164.5	0	0
165	0	0
165.5	0	0
166	0	0
166.5	0	0
167	0	0
167.5	0	0
168	0	0
168.5	0	0
169	0	0
169.5	0	0
170	0	0
170.5	0	0
171	0	0
171.5	0	0
172	0	0
172.5	0	0
173	0	0
173.5	0	0
174	0	0
174.5	0	0
175	0	0
175.5	0	0
176	0	0
176.5	0	0
177	0	0
177.5	0	0
178	0	0
178.5	0	0
179	0	0
179.5	0	0
180	0	0
0	0.5	0
0.5	0.5	0
1	0.5	0
1.5	0.5	0
2	0.5	0
2.5	0.5	0
3	0.5	0
3.5	0.5	0
4	0.5	0
4.5	0.5	0
5	0.5	0
5.5	0.5	0
6	0.5	0
6.5	0.5	0
7	0.5	0
7.5	0.5	0
8	0.5	0
8.5	0.5	0
9	0.5	0
9.5	0.5	0
10	0.5	0
10.5	0.5	0
11	0.5	0
11.5	0.5	0
12	0.5	0
12.5	0.5	0
13	0.5	0
13.5	0.5	0
14	0.5	0
14.5	0.5	0
15	0.5	0
15.5	0.5	0
16	0.5	0
16.5	0.5	0
17	0.5	0
17.5	0.5	0
18	0.5	0
18.5	0.5	0
19	0.5	0
19.5	0.5	0
20	0.5	0
20.5	0.5	0
21	0.5	0
21.5	0.5	0
22	0.5	0
22.5	0.5	0
23	0.5	0
23.5	0.5	0
24	0.5	0
24.5	0.5	0
25	0.5	0
25.5	0.5	0
26	0.5	0
26.5	0.5	0
27	0.5	0
27.5	0.5	0
28	0.5	0
28.5	0.5	0
29	0.5	0
29.5	0.5	0
30	0.5	0
30.5	0.5	0
31	0.5	0
31.5	0.5	0
32	0.5	0
32.5	0.5	0
33	0.5	0
33.5	0.5	0
34	0.5	0
34.5	0.5	0
35	0.5	0
35.5	0.5	0
36	0.5	0
36.5	0.5	0
37	0.5	0
37.5	0.5	0
38	0.5	0
38.5	0.5	0
39	0.5	0
39.5	0.5	0
40	0.5	0
40.5	0.5	0
41	0.5	0
41.5	0.5	0
42	0.5	0
42.5	0.5	0
43	0.5	0
43.5	0.5	0
44	0.5	0
44.5	0.5	0
45	0.5	0
45.5	0.5	0
46	0.5	0
46.5	0.5	0
47	0.5	0
47.5	0.5	0
48	0.5	0
48.5	0.5	0
49	0.5	0
49.5	0.5	0
50	0.5	0
50.5	0.5	0
51	0.5	0
51.5	0.5	0
52	0.5	0
52.5	0.5	0
53	0.5	0
53.5	0.5	0
54	0.5	0
54.5	0.5	0
55	0.5	0
55.5	0.5	0
56	0.5	0
56.5	0.5	0
57	0.5	0
57.5	0.5	0
58	0.5	0
58.5	0.5	0
59	0.5	0
59.5	0.5	0
60	0.5	0
60.5	0.5	0
61	0.5	0
61.5	0.5	0
62	0.5	0
62.5	0.5	0
63	0.5	0
63.5	0.5	0
64	0.5	0
64.5	0.5	0
65	0.5	0
65.5	0.5	0
66	0.5	0
66.5	0.5	0
67	0.5	0
67.5	0.5	0
68	0.5	0
68.5	0.5	0
69	0.5	0
69.5	0.5	0
70	0.5	0
70.5	0.5	0
71	0.5	0
71.5	0.5	0
72	0.5	0
72.5	0.5	0
73	0.5	0
73.5	0.5	0
74	0.5	0
74.5	0.5	0
75	0.5	0
75.5	0.5	0
76	0.5	0
76.5	0.5	0
77	0.5	0
77.5	0.5	0
78	0.5	0
78.5	0.5	0
79	0.5	0
79.5	0.5	0
80	0.5	0
80.5	0.5	0
81	0.5	0
81.5	0.5	0
82	0.5	0
82.5	0.5	0
83	0.5	0
83.5	0.5	0
84	0.5	0
84.5	0.5	0
85	0.5	0
85.5	0.5	0
86	0.5	0
86.5	0.5	0
87	0.5	0
87.5	0.5	0
88	0.5	0
88.5	0.5	0
89	0.5	0
89.5	0.5	0
90	0.5	0
90.5	0.5	0
91	0.5	0
91.5	0.5	0
92	0.5	0
92.5	0.5	0
93	0.5	0
93.5	0.5	0
94	0.5	0
94.5	0.5	0
95	0.5	0
95.5	0.5	0
96	0.5	0
96.5	0.5	0
97	0.5	0
97.5	0.5	0
98	0.5	0
98.5	0.5	0
99	0.5	0
99.5	0.5	0
100	0.5	0
100.5	0.5	0
101	0.5	0
101.5	0.5	0
102	0.5	0
102.5	0.5	0
103	0.5	0
103.5	0.5	0
104	0.5	0
104.5	0.5	0
105	0.5	0
105.5	0.5	0
106	0.5	0
106.5	0.5	0
107	0.5	0
107.5	0.5	0
108	0.5	0
108.5	0.5	0
109	0.5	0
109.5	0.5	0
110	0.5	0
110.5	0.5	0
111	0.5	0
111.5	0.5	0
112	0.5	0
112.5	0.5	0
113	0.5	0
113.5	0.5	0
114	0.5	0
114.5	0.5	0
115	0.5	0
115.5	0.5	0
116	0.5	0
116.5	0.5	0
117	0.5	0
117.5	0.5	0
118	0.5	0
118.5	0.5	0
119	0.5	0
119.5	0.5	0
120	0.5	0
120.5	0.5	0
121	0.5	0
121.5	0.5	0
122	0.5	0
122.5	0.5	0
123	0.5	0
123.5	0.5	0
124	0.5	0
124.5	0.5	0
125	0.5	0
125.5	0.5	0
126	0.5	0
126.5	0.5	0
127	0.5	0
127.5	0.5	0
128	0.5	0
128.5	0.5	0
129	0.5	0
129.5	0.5	0
130	0.5	0
130.5	0.5	0
131	0.5	0
131.5	0.5	0
132	0.5	0
132.5	0.5	0
133	0.5	0
133.5	0.5	0
134	0.5	0
134.5	0.5	0
135	0.5	0
135.5	0.5	0
136	0.5	0
136.5	0.5	0
137	0.5	0
137.5	0.5	0
138	0.5	0
138.5	0.5	0
139	0.5	0
139.5	0.5	0
140	0.5	0
140.5	0.5	0
141	0.5	0
141.5	0.5	0
142	0.5	0
142.5	0.5	0
143	0.5	0
143.5	0.5	0
144	0.5	0
144.5	0.5	0
145	0.5	0
145.5	0.5	0
146	0.5	0
146.5	0.5	0
147	0.5	0
147.5	0.5	0
148	0.5	0
148.5	0.5	0
149	0.5	0
149.5	0.5	0
150	0.5	0
150.5	0.5	0
151	0.5	0
151.5	0.5	0
152	0.5	0
152.5	0.5	0
153	0.5	0
153.5	0.5	0
154	0.5	0
154.5	0.5	0
155	0.5	0
155.5	0.5	0
156	0.5	0
156.5	0.5	0
157	0.5	0
157.5	0.5	0
158	0.5	0
158.5	0.5	0
159	0.5	0
159.5	0.5	0
160	0.5	0
160.5	0.5	0
161	0.5	0
161.5	0.5	0
162	0.5	0
162.5	0.5	0
163	0.5	0
163.5	0.5	0
164	0.5	0
164.5	0.5	0
165	0.5	0
165.5	0.5	0
166	0.5	0
166.5	0.5	0
167	0.5	0
167.5	0.5	0
168	0.5	0
168.5	0.5	0
169	0.5	0
169.5	0.5	0
170	0.5	0
170.5	0.5	0
171	0.5	0
171.5	0.5	0
172	0.5	0
172.5	0.5	0
173	0.5	0
173.5	0.5	0
174	0.5	0
174.5	0.5	0
175	0.5	0
175.5	0.5	0
176	0.5	0
176.5	0.5	0
177	0.5	0
177.5	0.5	0
178	0.5	0
178.5	0.5	0
179	0.5	0
179.5	0.5	0
180	0.5	0
0	1	0
0.5	1	0
1	1	0
1.5	1	0
2	1	0
2.5	1	0
3	1	0
3.5	1	0
4	1	0
4.5	1	0
5	1	0
5.5	1	0
6	1	0
6.5	1	0
7	1	0
7.5	1	0
8	1	0
8.5	1	0
9	1	0
9.5	1	0
10	1	0
10.5	1	0
11	1	0
11.5	1	0
12	1	0
12.5	1	0
13	1	0
13.5	1	0
14	1	0
14.5	1	0
15	1	0
15.5	1	0
16	1	0
16.5	1	0
17	1	0
17.5	1	0
18	1	0
18.5	1	0
19	1	0
19.5	1	0
20	1	0
20.5	1	0
21	1	0
21.5	1	0
22	1	0
22.5	1	0
23	1	0
23.5	1	0
24	1	0
24.5	1	0
25	1	0
25.5	1	0
26	1	0
26.5	1	0
27	1	0
27.5	1	0
28	1	0
28.5	1	0
29	1	0
29.5	1	0
30	1	0
30.5	1	0
31	1	0
31.5	1	0
32	1	0
32.5	1	0
33	1	0
33.5	1	0
34	1	0
34.5	1	0
35	1	0
35.5	1	0
36	1	0
36.5	1	0
37	1	0
37.5	1	0
38	1	0
38.5	1	0
39	1	0
39.5	1	0
40	1	0
40.5	1	0
41	1	0
41.5	1	0
42	1	0
42.5	1	0
43	1	0
43.5	1	0
44	1	0
44.5	1	0
45	1	0
45.5	1	0
46	1	0
46.5	1	0
47	1	0
47.5	1	0
48	1	0
48.5	1	0
49	1	0
49.5	1	0
50	1	0
50.5	1	0
51	1	0
51.5	1	0
52	1	0
52.5	1	0
53	1	0
53.5	1	0
54	1	0
54.5	1	0
55	1	0
55.5	1	0
56	1	0
56.5	1	0
57	1	0
57.5	1	0
58	1	0
58.5	1	0
59	1	0
59.5	1	0
60	1	0
60.5	1	0
61	1	0
61.5	1	0
62	1	0
62.5	1	0
63	1	0
63.5	1	0
64	1	0
64.5	1	0
65	1	0
65.5	1	0
66	1	0
66.5	1	0
67	1	0
67.5	1	0
68	1	0
68.5	1	0
69	1	0
69.5	1	0
70	1	0
70.5	1	0
71	1	0
71.5	1	0
72	1	0
72.5	1	0
73	1	0
73.5	1	0
74	1	0
74.5	1	0
75	1	0
75.5	1	0
76	1	0
76.5	1	0
77	1	0
77.5	1	0
78	1	0
78.5	1	0
79	1	0
79.5	1	0
80	1	0
80.5	1	0
81	1	0
81.5	1	0
82	1	0
82.5	1	0
83	1	0
83.5	1	0
84	1	0
84.5	1	0
85	1	0
85.5	1	0
86	1	0
86.5	1	0
87	1	0
87.5	1	0
88	1	0
88.5	1	0
89	1	0
89.5	1	0
90	1	0
90.5	1	0
91	1	0
91.5	1	0
92	1	0
92.5	1	0
93	1	0
93.5	1	0
94	1	0
94.5	1	0
95	1	0
95.5	1	0
96	1	0
96.5	1	0
97	1	0
97.5	1	0
98	1	0
98.5	1	0
99	1	0
99.5	1	0
100	1	0
100.5	1	0
101	1	0
101.5	1	0
102	1	0
102.5	1	0
103	1	0
103.5	1	0
104	1	0
104.5	1	0
105	1	0
105.5	1	0
106	1	0
106.5	1	0
107	1	0
107.5	1	0
108	1	0
108.5	1	0
109	1	0
109.5	1	0
110	1	0
110.5	1	0
111	1	0
111.5	1	0
112	1	0
112.5	1	0
113	1	0
113.5	1	0
114	1	0
114.5	1	0
115	1	0
115.5	1	0
116	1	0
116.5	1	0
117	1	0
117.5	1	0
118	1	0
118.5	1	0
119	1	0
119.5	1	0
120	1	0
120.5	1	0
121	1	0
121.5	1	0
122	1	0
122.5	1	0
123	1	0
123.5	1	0
124	1	0
124.5	1	0
125	1	0
125.5	1	0
126	1	0
126.5	1	0
127	1	0
127.5	1	0
128	1	0
128.5	1	0
129	1	0
129.5	1	0
130	1	0
130.5	1	0
131	1	0
131.5	1	0
132	1	0
132.5	1	0
133	1	0
133.5	1	0
134	1	0
134.5	1	0
135	1	0
135.5	1	0
136	1	0
136.5	1	0
137	1	0
137.5	1	0
138	1	0
138.5	1	0
139	1	0
139.5	1	0
140	1	0
140.5	1	0
141	1	0
141.5	1	0
142	1	0
142.5	1	0
143	1	0
143.5	1	0
144	1	0
144.5	1	0
145	1	0
145.5	1	0
146	1	0
146.5	1	0
147	1	0
147.5	1	0
148	1	0
148.5	1	0
149	1	0
149.5	1	0
150	1	0
150.5	1	0
151	1	0
151.5	1	0
152	1	0
152.5	1	0
153	1	0
153.5	1	0
154	1	0
154.5	1	0
155	1	0
155.5	1	0
156	1	0
156.5	1	0
157	1	0
157.5	1	0
158	1	0
158.5	1	0
159	1	0
159.5	1	0
160	1	0
160.5	1	0
161	1	0
161.5	1	0
162	1	0
162.5	1	0
163	1	0
163.5	1	0
164	1	0
164.5	1	0
165	1	0
165.5	1	0
166	1	0
166.5	1	0
167	1	0
167.5	1	0
168	1	0
168.5	1	0
169	1	0
169.5	1	0
170	1	0
170.5	1	0
171	1	0
171.5	1	0
172	1	0
172.5	1	0
173	1	0
173.5	1	0
174	1	0
174.5	1	0
175	1	0
175.5	1	0
176	1	0
176.5	1	0
177	1	0
177.5	1	0
178	1	0
178.5	1	0
179	1	0
179.5	1	0
180	1	0
0	1.5	0
0.5	1.5	0
1	1.5	0
1.5	1.5	0
2	1.5	0
2.5	1.5	0
3	1.5	0
3.5	1.5	0
4	1.5	0
4.5	1.5	0
5	1.5	0
5.5	1.5	0
6	1.5	0
6.5	1.5	0
7	1.5	0
7.5	1.5	0
8	1.5	0
8.5	1.5	0
9	1.5	0
9.5	1.5	0
10	1.5	0
10.5	1.5	0
11	1.5	0
11.5	1.5	0
12	1.5	0
12.5	1.5	0
13	1.5	0
13.5	1.5	0
14	1.5	0
14.5	1.5	0
15	1.5	0
15.5	1.5	0
16	1.5	0
16.5	1.5	0
17	1.5	0
17.5	1.5	0
18	1.5	0
18.5	1.5	0
19	1.5	0
19.5	1.5	0
20	1.5	0
20.5	1.5	0
21	1.5	0
21.5	1.5	0
22	1.5	0
22.5	1.5	0
23	1.5	0
23.5	1.5	0
24	1.5	0
24.5	1.5	0
25	1.5	0
25.5	1.5	0
26	1.5	0
26.5	1.5	0
27	1.5	0
27.5	1.5	0
28	1.5	0
28.5	1.5	0
29	1.5	0
29.5	1.5	0
30	1.5	0
30.5	1.5	0
31	1.5	0
31.5	1.5	0
32	1.5	0
32.5	1.5	0
33	1.5	0
33.5	1.5	0
34	1.5	0
34.5	1.5	0
35	1.5	0
35.5	1.5	0
36	1.5	0
36.5	1.5	0
37	1.5	0
37.5	1.5	0
38	1.5	0
38.5	1.5	0
39	1.5	0
39.5	1.5	0
40	1.5	0
40.5	1.5	0
41	1.5	0
41.5	1.5	0
42	1.5	0
42.5	1.5	0
43	1.5	0
43.5	1.5	0
44	1.5	0
44.5	1.5	0
45	1.5	0
45.5	1.5	0
46	1.5	0
46.5	1.5	0
47	1.5	0
47.5	1.5	0
48	1.5	0
48.5	1.5	0
49	1.5	0
49.5	1.5	0
50	1.5	0
50.5	1.5	0
51	1.5	0
51.5	1.5	0
52	1.5	0
52.5	1.5	0
53	1.5	0
53.5	1.5	0
54	1.5	0
54.5	1.5	0
55	1.5	0
55.5	1.5	0
56	1.5	0
56.5	1.5	0
57	1.5	0
57.5	1.5	0
58	1.5	0
58.5	1.5	0
59	1.5	0
59.5	1.5	0
60	1.5	0
60.5	1.5	0
61	1.5	0
61.5	1.5	0
62	1.5	0
62.5	1.5	0
63	1.5	0
63.5	1.5	0
64	1.5	0
64.5	1.5	0
65	1.5	0
65.5	1.5	0
66	1.5	0
66.5	1.5	0
67	1.5	0
67.5	1.5	0
68	1.5	0
68.5	1.5	0
69	1.5	0
69.5	1.5	0
70	1.5	0
70.5	1.5	0
71	1.5	0
71.5	1.5	0
72	1.5	0
72.5	1.5	0
73	1.5	0
73.5	1.5	0
74	1.5	0
74.5	1.5	0
75	1.5	0
75.5	1.5	0
76	1.5	0
76.5	1.5	0
77	1.5	0
77.5	1.5	0
78	1.5	0
78.5	1.5	0
79	1.5	0
79.5	1.5	0
80	1.5	0
80.5	1.5	0
81	1.5	0
81.5	1.5	0
82	1.5	0
82.5	1.5	0
83	1.5	0
83.5	1.5	0
84	1.5	0
84.5	1.5	0
85	1.5	0
85.5	1.5	0
86	1.5	0
86.5	1.5	0
87	1.5	0
87.5	1.5	0
88	1.5	0
88.5	1.5	0
89	1.5	0
89.5	1.5	0
90	1.5	0
90.5	1.5	0
91	1.5	0
91.5	1.5	0
92	1.5	0
92.5	1.5	0
93	1.5	0
93.5	1.5	0
94	1.5	0
94.5	1.5	0
95	1.5	0
95.5	1.5	0
96	1.5	0
96.5	1.5	0
97	1.5	0
97.5	1.5	0
98	1.5	0
98.5	1.5	0
99	1.5	0
99.5	1.5	0
100	1.5	0
100.5	1.5	0
101	1.5	0
101.5	1.5	0
102	1.5	0
102.5	1.5	0
103	1.5	0
103.5	1.5	0
104	1.5	0
104.5	1.5	0
105	1.5	0
105.5	1.5	0
106	1.5	0
106.5	1.5	0
107	1.5	0
107.5	1.5	0
108	1.5	0
108.5	1.5	0
109	1.5	0
109.5	1.5	0
110	1.5	0
110.5	1.5	0
111	1.5	0
111.5	1.5	0
112	1.5	0
112.5	1.5	0
113	1.5	0
113.5	1.5	0
114	1.5	0
114.5	1.5	0
115	1.5	0
115.5	1.5	0
116	1.5	0
116.5	1.5	0
117	1.5	0
117.5	1.5	0
118	1.5	0
118.5	1.5	0
119	1.5	0
119.5	1.5	0
120	1.5	0
120.5	1.5	0
121	1.5	0
121.5	1.5	0
122	1.5	0
122.5	1.5	0
123	1.5	0
123.5	1.5	0
124	1.5	0
124.5	1.5	0
125	1.5	0
125.5	1.5	0
126	1.5	0
126.5	1.5	0
127	1.5	0
127.5	1.5	0
128	1.5	0
128.5	1.5	0
129	1.5	0
129.5	1.5	0
130	1.5	0
130.5	1.5	0
131	1.5	0
131.5	1.5	0
132	1.5	0
132.5	1.5	0
133	1.5	0
133.5	1.5	0
134	1.5	0
134.5	1.5	0
135	1.5	0
135.5	1.5	0
136	1.5	0
136.5	1.5	0
137	1.5	0
137.5	1.5	0
138	1.5	0
138.5	1.5	0
139	1.5	0
139.5	1.5	0
140	1.5	0
140.5	1.5	0
141	1.5	0
141.5	1.5	0
142	1.5	0
142.5	1.5	0
143	1.5	0
143.5	1.5	0
144	1.5	0
144.5	1.5	0
145	1.5	0
145.5	1.5	0
146	1.5	0
146.5	1.5	0
147	1.5	0
147.5	1.5	0
148	1.5	0
148.5	1.5	0
149	1.5	0
149.5	1.5	0
150	1.5	0
150.5	1.5	0
151	1.5	0
151.5	1.5	0
152	1.5	0
152.5	1.5	0
153	1.5	0
153.5	1.5	0
154	1.5	0
154.5	1.5	0
155	1.5	0
155.5	1.5	0
156	1.5	0
156.5	1.5	0
157	1.5	0
157.5	1.5	0
158	1.5	0
158.5	1.5	0
159	1.5	0
159.5	1.5	0
160	1.5	0
160.5	1.5	0
161	1.5	0
161.5	1.5	0
162	1.5	0
162.5	1.5	0
163	1.5	0
163.5	1.5	0
164	1.5	0
164.5	1.5	0
165	1.5	0
165.5	1.5	0
166	1.5	0
166.5	1.5	0
167	1.5	0
167.5	1.5	0
168	1.5	0
168.5	1.5	0
169	1.5	0
169.5	1.5	0
170	1.5	0
170.5	1.5	0
171	1.5	0
171.5	1.5	0
172	1.5	0
172.5	1.5	0
173	1.5	0
173.5	1.5	0
174	1.5	0
174.5	1.5	0
175	1.5	0
175.5	1.5	0
176	1.5	0
176.5	1.5	0
177	1.5	0
177.5	1.5	0
178	1.5	0
178.5	1.5	0
179	1.5	0
179.5	1.5	0
180	1.5	0
0	2	0
0.5	2	0
1	2	0
1.5	2	0
2	2	0
2.5	2	0
3	2	0
3.5	2	0
4	2	0
4.5	2	0
5	2	0
5.5	2	0
6	2	0
6.5	2	0
7	2	0
7.5	2	0
8	2	0
8.5	2	0
9	2	0
9.5	2	0
10	2	0
10.5	2	0
11	2	0
11.5	2	0
12	2	0
12.5	2	0
13	2	0
13.5	2	0
14	2	0
14.5	2	0
15	2	0
15.5	2	0
16	2	0
16.5	2	0
17	2	0
17.5	2	0
18	2	0
18.5	2	0
19	2	0
19.5	2	0
20	2	0
20.5	2	0
21	2	0
21.5	2	0
22	2	0
22.5	2	0
23	2	0
23.5	2	0
24	2	0
24.5	2	0
25	2	0
25.5	2	0
26	2	0
26.5	2	0
27	2	0
27.5	2	0
28	2	0
28.5	2	0
29	2	0
29.5	2	0
30	2	0
30.5	2	0
31	2	0
31.5	2	0
32	2	0
32.5	2	0
33	2	0
33.5	2	0
34	2	0
34.5	2	0
35	2	0
35.5	2	0
36	2	0
36.5	2	0
37	2	0
37.5	2	0
38	2	0
38.5	2	0
39	2	0
39.5	2	0
40	2	0
40.5	2	0
41	2	0
41.5	2	0
42	2	0
42.5	2	0
43	2	0
43.5	2	0
44	2	0
44.5	2	0
45	2	0
45.5	2	0
46	2	0
46.5	2	0
47	2	0
47.5	2	0
48	2	0
48.5	2	0
49	2	0
49.5	2	0
50	2	0
50.5	2	0
51	2	0
51.5	2	0
52	2	0
52.5	2	0
53	2	0
53.5	2	0
54	2	0
54.5	2	0
55	2	0
55.5	2	0
56	2	0
56.5	2	0
57	2	0
57.5	2	0
58	2	0
58.5	2	0
59	2	0
59.5	2	0
60	2	0
60.5	2	0
61	2	0
61.5	2	0
62	2	0
62.5	2	0
63	2	0
63.5	2	0
64	2	0
64.5	2	0
65	2	0
65.5	2	0
66	2	0
66.5	2	0
67	2	0
67.5	2	0
68	2	0
68.5	2	0
69	2	0
69.5	2	0
70	2	0
70.5	2	0
71	2	0
71.5	2	0
72	2	0
72.5	2	0
73	2	0
73.5	2	0
74	2	0
74.5	2	0
75	2	0
75.5	2	0
76	2	0
76.5	2	0
77	2	0
77.5	2	0
78	2	0
78.5	2	0
79	2	0
79.5	2	0
80	2	0
80.5	2	0
81	2	0
81.5	2	0
82	2	0
82.5	2	0
83	2	0
83.5	2	0
84	2	0
84.5	2	0
85	2	0
85.5	2	0
86	2	0
86.5	2	0
87	2	0
87.5	2	0
88	2	0
88.5	2	0
89	2	0
89.5	2	0
90	2	0
90.5	2	0
91	2	0
91.5	2	0
92	2	0
92.5	2	0
93	2	0
93.5	2	0
94	2	0
94.5	2	0
95	2	0
95.5	2	0
96	2	0
96.5	2	0
97	2	0
97.5	2	0
98	2	0
98.5	2	0
99	2	0
99.5	2	0
100	2	0
100.5	2	0
101	2	0
101.5	2	0
102	2	0
102.5	2	0
103	2	0
103.5	2	0
104	2	0
104.5	2	0
105	2	0
105.5	2	0
106	2	0
106.5	2	0
107	2	0
107.5	2	0
108	2	0
108.5	2	0
109	2	0
109.5	2	0
110	2	0
110.5	2	0
111	2	0
111.5	2	0
112	2	0
112.5	2	0
113	2	0
113.5	2	0
114	2	0
114.5	2	0
115	2	0
115.5	2	0
116	2	0
116.5	2	0
117	2	0
117.5	2	0
118	2	0
118.5	2	0
119	2	0
119.5	2	0
120	2	0
120.5	2	0
121	2	0
121.5	2	0
122	2	0
122.5	2	0
123	2	0
123.5	2	0
124	2	0
124.5	2	0
125	2	0
125.5	2	0
126	2	0
126.5	2	0
127	2	0
127.5	2	0
128	2	0
128.5	2	0
129	2	0
129.5	2	0
130	2	0
130.5	2	0
131	2	0
131.5	2	0
132	2	0
132.5	2	0
133	2	0
133.5	2	0
134	2	0
134.5	2	0
135	2	0
135.5	2	0
136	2	0
136.5	2	0
137	2	0
137.5	2	0
138	2	0
138.5	2	0
139	2	0
139.5	2	0
140	2	0
140.5	2	0
141	2	0
141.5	2	0
142	2	0
142.5	2	0
143	2	0
143.5	2	0
144	2	0
144.5	2	0
145	2	0
145.5	2	0
146	2	0
146.5	2	0
147	2	0
147.5	2	0
148	2	0
148.5	2	0
149	2	0
149.5	2	0
150	2	0
150.5	2	0
151	2	0
151.5	2	0
152	2	0
152.5	2	0
153	2	0
153.5	2	0
154	2	0
154.5	2	0
155	2	0
155.5	2	0
156	2	0
156.5	2	0
157	2	0
157.5	2	0
158	2	0
158.5	2	0
159	2	0
159.5	2	0
160	2	0
160.5	2	0
161	2	0
161.5	2	0
162	2	0
162.5	2	0
163	2	0
163.5	2	0
164	2	0
164.5	2	0
165	2	0
165.5	2	0
166	2	0
166.5	2	0
167	2	0
167.5	2	0
168	2	0
168.5	2	0
169	2	0
169.5	2	0
170	2	0
170.5	2	0
171	2	0
171.5	2	0
172	2	0
172.5	2	0
173	2	0
173.5	2	0
174	2	0
174.5	2	0
175	2	0
175.5	2	0
176	2	0
176.5	2	0
177	2	0
177.5	2	0
178	2	0
178.5	2	0
179	2	0
179.5	2	0
180	2	0
0	2.5	0
0.5	2.5	0
1	2.5	0
1.5	2.5	0
2	2.5	0
2.5	2.5	0
3	2.5	0
3.5	2.5	0
4	2.5	0
4.5	2.5	0
5	2.5	0
5.5	2.5	0
6	2.5	0
6.5	2.5	0
7	2.5	0
7.5	2.5	0
8	2.5	0
8.5	2.5	0
9	2.5	0
9.5	2.5	0
10	2.5	0
10.5	2.5	0
11	2.5	0
11.5	2.5	0
12	2.5	0
12.5	2.5	0
13	2.5	0
13.5	2.5	0
14	2.5	0
14.5	2.5	0
15	2.5	0
15.5	2.5	0
16	2.5	0
16.5	2.5	0
17	2.5	0
17.5	2.5	0
18	2.5	0
18.5	2.5	0
19	2.5	0
19.5	2.5	0
20	2.5	0
20.5	2.5	0
21	2.5	0
21.5	2.5	0
22	2.5	0
22.5	2.5	0
23	2.5	0
23.5	2.5	0
24	2.5	0
24.5	2.5	0
25	2.5	0
25.5	2.5	0
26	2.5	0
26.5	2.5	0
27	2.5	0
27.5	2.5	0
28	2.5	0
28.5	2.5	0
29	2.5	0
29.5	2.5	0
30	2.5	0
30.5	2.5	0
31	2.5	0
31.5	2.5	0
32	2.5	0
32.5	2.5	0
33	2.5	0
33.5	2.5	0
34	2.5	0
34.5	2.5	0
35	2.5	0
35.5	2.5	0
36	2.5	0
36.5	2.5	0
37	2.5	0
37.5	2.5	0
38	2.5	0
38.5	2.5	0
39	2.5	0
39.5	2.5	0
40	2.5	0
40.5	2.5	0
41	2.5	0
41.5	2.5	0
42	2.5	0
42.5	2.5	0
43	2.5	0
43.5	2.5	0
44	2.5	0
44.5	2.5	0
45	2.5	0
45.5	2.5	0
46	2.5	0
46.5	2.5	0
47	2.5	0
47.5	2.5	0
48	2.5	0
48.5	2.5	0
49	2.5	0
49.5	2.5	0
50	2.5	0
50.5	2.5	0
51	2.5	0
51.5	2.5	0
52	2.5	0
52.5	2.5	0
53	2.5	0
53.5	2.5	0
54	2.5	0
54.5	2.5	0
55	2.5	0
55.5	2.5	0
56	2.5	0
56.5	2.5	0
57	2.5	0
57.5	2.5	0
58	2.5	0
58.5	2.5	0
59	2.5	0
59.5	2.5	0
60	2.5	0
60.5	2.5	0
61	2.5	0
61.5	2.5	0
62	2.5	0
62.5	2.5	0
63	2.5	0
63.5	2.5	0
64	2.5	0
64.5	2.5	0
65	2.5	0
65.5	2.5	0
66	2.5	0
66.5	2.5	0
67	2.5	0
67.5	2.5	0
68	2.5	0
68.5	2.5	0
69	2.5	0
69.5	2.5	0
70	2.5	0
70.5	2.5	0
71	2.5	0
71.5	2.5	0
72	2.5	0
72.5	2.5	0
73	2.5	0
73.5	2.5	0
74	2.5	0
74.5	2.5	0
75	2.5	0
75.5	2.5	0
76	2.5	0
76.5	2.5	0
77	2.5	0
77.5	2.5	0
78	2.5	0
78.5	2.5	0
79	2.5	0
79.5	2.5	0
80	2.5	0
80.5	2.5	0
81	2.5	0
81.5	2.5	0
82	2.5	0
82.5	2.5	0
83	2.5	0
83.5	2.5	0
84	2.5	0
84.5	2.5	0
85	2.5	0
85.5	2.5	0
86	2.5	0
86.5	2.5	0
87	2.5	0
87.5	2.5	0
88	2.5	0
88.5	2.5	0
89	2.5	0
89.5	2.5	0
90	2.5	0
90.5	2.5	0
91	2.5	0
91.5	2.5	0
92	2.5	0
92.5	2.5	0
93	2.5	0
93.5	2.5	0
94	2.5	0
94.5	2.5	0
95	2.5	0
95.5	2.5	0
96	2.5	0
96.5	2.5	0
[truncated: 128,322 more rows]
