# Supplementary material for: Hadaean to Palaeoarchaean stagnant-lid tectonics revealed by zircon magnetism
Source: Nature. 2023 Jun 14;618(7965):531–6. doi: 10.1038/s41586-023-06024-5 (PMC10266976; doi:10.1038/s41586-023-06024-5)
Supplement: Supplementary file 8 — Source Data Extended Data Fig. 1 [file 41586_2023_6024_MOESM8_ESM.xlsx]

## Sheet: EDFig1c EDS Spectra
Energy (eV)	Counts
0	0
10	0
20	0
30	0
40	0
50	0
60	0
70	0
80	0
90	0
100	0
110	0
120	0
130	0
140	0
150	0
160	0
170	0
180	0
190	0
200	1
210	0
220	0
230	1
240	7
250	7
260	10
270	26
280	18
290	35
300	38
310	40
320	42
330	42
340	42
350	38
360	29
370	22
380	40
390	26
400	28
410	30
420	32
430	46
440	58
450	96
460	144
470	192
480	264
490	343
500	438
510	494
520	503
530	539
540	444
550	357
560	320
570	208
580	160
590	93
600	72
610	33
620	38
630	30
640	37
650	45
660	42
670	57
680	43
690	48
700	37
710	33
720	33
730	36
740	27
750	21
760	14
770	24
780	17
790	22
800	22
810	22
820	23
830	25
840	19
850	19
860	13
870	21
880	26
890	20
900	16
910	24
920	22
930	28
940	21
950	16
960	22
970	25
980	31
990	22
1000	27
1010	28
1020	19
1030	17
1040	23
1050	20
1060	21
1070	22
1080	24
1090	19
1100	19
1110	19
1120	14
1130	15
1140	11
1150	8
1160	19
1170	21
1180	17
1190	17
1200	15
1210	19
1220	21
1230	13
1240	26
1250	24
1260	10
1270	14
1280	17
1290	21
1300	14
1310	20
1320	17
1330	24
1340	22
1350	13
1360	14
1370	21
1380	12
1390	8
1400	28
1410	20
1420	17
1430	20
1440	26
1450	25
1460	18
1470	13
1480	13
1490	17
1500	12
1510	11
1520	23
1530	18
1540	22
1550	15
1560	19
1570	13
1580	8
1590	15
1600	15
1610	19
1620	20
1630	16
1640	13
1650	15
1660	14
1670	17
1680	21
1690	13
1700	22
1710	16
1720	16
1730	15
1740	14
1750	23
1760	20
1770	19
1780	17
1790	18
1800	18
1810	15
1820	17
1830	21
1840	17
1850	21
1860	19
1870	21
1880	17
1890	21
1900	34
1910	25
1920	52
1930	61
1940	76
1950	100
1960	124
1970	146
1980	180
1990	227
2000	266
2010	294
2020	272
2030	243
2040	235
2050	185
2060	179
2070	131
2080	95
2090	88
2100	52
2110	43
2120	44
2130	32
2140	29
2150	23
2160	20
2170	17
2180	17
2190	18
2200	15
2210	9
2220	7
2230	13
2240	13
2250	11
2260	6
2270	6
2280	5
2290	11
2300	7
2310	7
2320	6
2330	10
2340	11
2350	5
2360	16
2370	13
2380	14
2390	4
2400	13
2410	9
2420	8
2430	10
2440	5
2450	9
2460	6
2470	10
2480	15
2490	12
2500	6
2510	8
2520	5
2530	12
2540	11
2550	6
2560	10
2570	9
2580	13
2590	11
2600	11
2610	12
2620	19
2630	17
2640	6
2650	11
2660	10
2670	14
2680	9
2690	7
2700	11
2710	4
2720	8
2730	7
2740	7
2750	5
2760	6
2770	7
2780	11
2790	10
2800	7
2810	5
2820	6
2830	8
2840	10
2850	4
2860	9
2870	7
2880	7
2890	12
2900	10
2910	5
2920	9
2930	7
2940	9
2950	8
2960	4
2970	8
2980	11
2990	7
3000	5
3010	5
3020	4
3030	9
3040	3
3050	9
3060	4
3070	8
3080	7
3090	6
3100	2
3110	7
3120	6
3130	6
3140	3
3150	8
3160	1
3170	5
3180	7
3190	6
3200	11
3210	3
3220	7
3230	8
3240	5
3250	2
3260	6
3270	6
3280	3
3290	12
3300	4
3310	8
3320	9
3330	5
3340	6
3350	5
3360	5
3370	3
3380	4
3390	7
3400	7
3410	6
3420	2
3430	8
3440	3
3450	5
3460	6
3470	5
3480	5
3490	6
3500	4
3510	7
3520	7
3530	7
3540	8
3550	12
3560	11
3570	16
3580	16
3590	29
3600	47
3610	53
3620	83
3630	78
3640	106
3650	124
3660	165
3670	183
3680	196
3690	193
3700	190
3710	187
3720	191
3730	175
3740	104
3750	119
3760	95
3770	82
3780	59
3790	38
3800	32
3810	22
3820	20
3830	13
3840	14
3850	4
3860	1
3870	5
3880	6
3890	5
3900	7
3910	14
3920	8
3930	8
3940	12
3950	11
3960	27
3970	18
3980	30
3990	30
4000	21
4010	22
4020	27
4030	25
4040	26
4050	33
4060	26
4070	17
4080	18
4090	14
4100	12
4110	13
4120	11
4130	7
4140	9
4150	5
4160	1
4170	4
4180	1
4190	5
4200	4
4210	7
4220	7
4230	3
4240	3
4250	4
4260	5
4270	2
4280	6
4290	4
4300	2
4310	5
4320	3
4330	4
4340	3
4350	5
4360	3
4370	2
4380	1
4390	6
4400	2
4410	4
4420	2
4430	2
4440	3
4450	2
4460	3
4470	4
4480	3
4490	2
4500	6
4510	5
4520	5
4530	2
4540	4
4550	5
4560	4
4570	1
4580	4
4590	1
4600	3
4610	4
4620	5
4630	1
4640	1
4650	1
4660	6
4670	4
4680	1
4690	0
4700	1
4710	8
4720	8
4730	2
4740	2
4750	5
4760	6
4770	9
4780	1
4790	1
4800	2
4810	3
4820	3
4830	5
4840	9
4850	0
4860	1
4870	4
4880	2
4890	2
4900	5
4910	2
4920	4
4930	0
4940	3
4950	1
4960	4
4970	4
4980	0
4990	5
5000	2
5010	4
5020	5
5030	4
5040	2
5050	5
5060	5
5070	2
5080	1
5090	0
5100	2
5110	3
5120	3
5130	1
5140	2
5150	2
5160	2
5170	4
5180	2
5190	4
5200	7
5210	4
5220	4
5230	3
5240	1
5250	2
5260	3
5270	4
5280	2
5290	1
5300	5
5310	3
5320	0
5330	3
5340	4
5350	5
5360	1
5370	0
5380	2
5390	5
5400	1
5410	4
5420	1
5430	2
5440	2
5450	3
5460	1
5470	1
5480	0
5490	1
5500	4
5510	4
5520	5
5530	2
5540	2
5550	1
5560	0
5570	3
5580	1
5590	2
5600	2
5610	2
5620	2
5630	2
5640	0
5650	0
5660	3
5670	2
5680	2
5690	1
5700	0
5710	3
5720	2
5730	5
5740	4
5750	2
5760	4
5770	2
5780	3
5790	1
5800	2
5810	2
5820	1
5830	0
5840	4
5850	7
5860	0
5870	2
5880	0
5890	3
5900	3
5910	2
5920	3
5930	1
5940	4
5950	4
5960	1
5970	0
5980	3
5990	1
6000	2
6010	2
6020	1
6030	2
6040	0
6050	2
6060	0
6070	5
6080	2
6090	1
6100	1
6110	1
6120	0
6130	1
6140	2
6150	2
6160	0
6170	3
6180	0
6190	3
6200	0
6210	2
6220	1
6230	0
6240	1
6250	0
6260	1
6270	1
6280	2
6290	5
6300	1
6310	0
6320	4
6330	0
6340	3
6350	0
6360	0
6370	3
6380	1
6390	1
6400	0
6410	1
6420	1
6430	3
6440	1
6450	1
6460	2
6470	0
6480	4
6490	1
6500	1
6510	2
6520	0
6530	3
6540	1
6550	1
6560	2
6570	1
6580	1
6590	1
6600	1
6610	0
6620	2
6630	1
6640	1
6650	1
6660	1
6670	1
6680	1
6690	1
6700	2
6710	3
6720	0
6730	1
6740	2
6750	0
6760	1
6770	1
6780	1
6790	1
6800	1
6810	2
6820	3
6830	0
6840	1
6850	3
6860	1
6870	5
6880	3
6890	3
6900	2
6910	1
6920	0
6930	0
6940	2
6950	2
6960	0
6970	0
6980	2
6990	1
7000	3
7010	2
7020	0
7030	1
7040	1
7050	0
7060	0
7070	3
7080	0
7090	1
7100	0
7110	1
7120	0
7130	1
7140	0
7150	1
7160	0
7170	0
7180	3
7190	0
7200	3
7210	1
7220	1
7230	1
7240	0
7250	0
7260	0
7270	0
7280	2
7290	0
7300	2
7310	1
7320	1
7330	1
7340	0
7350	1
7360	0
7370	1
7380	1
7390	1
7400	3
7410	1
7420	1
7430	1
7440	3
7450	0
7460	1
7470	1
7480	1
7490	1
7500	1
7510	0
7520	0
7530	0
7540	1
7550	2
7560	0
7570	0
7580	0
7590	3
7600	2
7610	0
7620	1
7630	1
7640	0
7650	2
7660	1
7670	2
7680	0
7690	1
7700	2
7710	1
7720	0
7730	1
7740	0
7750	0
7760	3
7770	0
7780	1
7790	0
7800	2
7810	1
7820	0
7830	0
7840	2
7850	0
7860	0
7870	1
7880	1
7890	0
7900	0
7910	0
7920	0
7930	1
7940	0
7950	1
7960	1
7970	0
7980	0
7990	0
8000	0
8010	0
8020	0
8030	1
8040	0
8050	0
8060	0
8070	0
8080	0
8090	1
8100	0
8110	0
8120	0
8130	2
8140	0
8150	0
8160	2
8170	0
8180	1
8190	0
8200	2
8210	1
8220	0
8230	1
8240	0
8250	0
8260	0
8270	1
8280	0
8290	0
8300	0
8310	1
8320	0
8330	1
8340	1
8350	1
8360	0
8370	2
8380	0
8390	0
8400	0
8410	0
8420	0
8430	0
8440	0
8450	0
8460	0
8470	1
8480	0
8490	1
8500	0
8510	0
8520	1
8530	2
8540	1
8550	0
8560	0
8570	0
8580	0
8590	1
8600	1
8610	1
8620	0
8630	0
8640	0
8650	0
8660	0
8670	0
8680	0
8690	0
8700	0
8710	0
8720	1
8730	0
8740	0
8750	0
8760	0
8770	0
8780	0
8790	0
8800	1
8810	0
8820	0
8830	0
8840	1
8850	0
8860	0
8870	1
8880	1
8890	1
8900	0
8910	0
8920	0
8930	1
8940	0
8950	0
8960	1
8970	0
8980	0
8990	2
9000	0
9010	0
9020	1
9030	0
9040	1
9050	1
9060	1
9070	0
9080	0
9090	0
9100	0
9110	0
9120	0
9130	0
9140	0
9150	0
9160	1
9170	0
9180	0
9190	0
9200	0
9210	2
9220	0
9230	0
9240	2
9250	0
9260	0
9270	0
9280	1
9290	1
9300	0
9310	0
9320	1
9330	0
9340	1
9350	0
9360	0
9370	0
9380	0
9390	0
9400	1
9410	0
9420	0
9430	2
9440	0
9450	0
9460	0
9470	0
9480	0
9490	1
9500	1
9510	0
9520	0
9530	0
9540	0
9550	0
9560	0
9570	0
9580	0
9590	0
9600	0
9610	0
9620	0
9630	0
9640	0
9650	0
9660	0
9670	1
9680	0
9690	0
9700	0
9710	0
9720	0
9730	0
9740	0
9750	0
9760	1
9770	0
9780	0
9790	0
9800	0
9810	0
9820	0
9830	0
9840	0
9850	0
9860	0
9870	1
9880	0
9890	0
9900	0
9910	0
9920	0
9930	0
9940	0
9950	0
9960	0
9970	0
9980	0
9990	0
10000	0
10010	0
10020	0
10030	0
10040	0
10050	0
10060	0
10070	0
10080	0
10090	0
10100	0
10110	0
10120	0
10130	0
10140	0
10150	0
10160	0
10170	0
10180	0
10190	0
10200	0
10210	0
10220	0
10230	0
10240	0
10250	0
10260	0
10270	0
10280	0
10290	0
10300	0
10310	0
10320	0
10330	0
10340	0
10350	0
10360	0
10370	0
10380	0
10390	0
10400	0
10410	0
10420	0
10430	0
10440	0
10450	0
10460	0
10470	0
10480	0
10490	0
10500	0
10510	0
10520	0
10530	0
10540	0
10550	0
10560	0
10570	0
10580	0
10590	0
10600	0
10610	0
10620	0
10630	0
10640	0
10650	0
10660	0
10670	0
10680	0
10690	0
10700	0
10710	0
10720	0
10730	0
10740	0
10750	0
10760	0
10770	0
10780	0
10790	0
10800	0
10810	0
10820	0
10830	0
10840	0
10850	0
10860	0
10870	0
10880	0
10890	0
10900	0
10910	0
10920	0
10930	0
10940	0
10950	0
10960	0
10970	0
10980	0
10990	0
11000	0
11010	0
11020	0
11030	0
11040	0
11050	0
11060	0
11070	0
11080	0
11090	0
11100	0
11110	0
11120	0
11130	0
11140	0
11150	0
11160	0
11170	0
11180	0
11190	0
11200	0
11210	0
11220	0
11230	0
11240	0
11250	0
11260	0
11270	0
11280	0
11290	0
11300	0
11310	0
11320	0
11330	0
11340	0
11350	0
11360	0
11370	0
11380	0
11390	0
11400	0
11410	0
11420	0
11430	0
11440	0
11450	0
11460	0
11470	0
11480	0
11490	0
11500	0
11510	0
11520	0
11530	0
11540	0
11550	0
11560	0
11570	0
11580	0
11590	0
11600	0
11610	0
11620	0
11630	0
11640	0
11650	0
11660	0
11670	0
11680	0
11690	0
11700	0
11710	0
11720	0
11730	0
11740	0
11750	0
11760	0
11770	0
11780	0
11790	0
11800	0
11810	0
11820	0
11830	0
11840	0
11850	0
11860	0
11870	0
11880	0
11890	0
11900	0
11910	0
11920	0
11930	0
11940	0
11950	0
11960	0
11970	0
11980	0
11990	0
12000	0
12010	0
12020	0
12030	0
12040	0
12050	0
12060	0
12070	0
12080	0
12090	0
12100	0
12110	0
12120	0
12130	0
12140	0
12150	0
12160	0
12170	0
12180	0
12190	0
12200	0
12210	0
12220	0
12230	0
12240	0
12250	0
12260	0
12270	0
12280	0
12290	0
12300	0
12310	0
12320	0
12330	0
12340	0
12350	0
12360	0
12370	0
12380	0
12390	0
12400	0
12410	0
12420	0
12430	0
12440	0
12450	0
12460	0
12470	0
12480	0
12490	0
12500	0
12510	0
12520	0
12530	0
12540	0
12550	0
12560	0
12570	0
12580	0
12590	0
12600	0
12610	0
12620	0
12630	0
12640	0
12650	0
12660	0
12670	0
12680	0
12690	0
12700	0
12710	0
12720	0
12730	0
12740	0
12750	0
12760	0
12770	0
12780	0
12790	0
12800	0
12810	0
12820	0
12830	0
12840	0
12850	0
12860	0
12870	0
12880	0
12890	0
12900	0
12910	0
12920	0
12930	0
12940	0
12950	0
12960	0
12970	0
12980	0
12990	0
13000	0
13010	0
13020	0
13030	0
13040	0
13050	0
13060	0
13070	0
13080	0
13090	0
13100	0
13110	0
13120	0
13130	0
13140	0
13150	0
13160	0
13170	0
13180	0
13190	0
13200	0
13210	0
13220	0
13230	0
13240	0
13250	0
13260	0
13270	0
13280	0
13290	0
13300	0
13310	0
13320	0
13330	0
13340	0
13350	0
13360	0
13370	0
13380	0
13390	0
13400	0
13410	0
13420	0
13430	0
13440	0
13450	0
13460	0
13470	0
13480	0
13490	0
13500	0
13510	0
13520	0
13530	0
13540	0
13550	0
13560	0
13570	0
13580	0
13590	0
13600	0
13610	0
13620	0
13630	0
13640	0
13650	0
13660	0
13670	0
13680	0
13690	0
13700	0
13710	0
13720	0
13730	0
13740	0
13750	0
13760	0
13770	0
13780	0
13790	0
13800	0
13810	0
13820	0
13830	0
13840	0
13850	0
13860	0
13870	0
13880	0
13890	0
13900	0
13910	0
13920	0
13930	0
13940	0
13950	0
13960	0
13970	0
13980	0
13990	0
14000	0
14010	0
14020	0
14030	0
14040	0
14050	0
14060	0
14070	0
14080	0
14090	0
14100	0
14110	0
14120	0
14130	0
14140	0
14150	0
14160	0
14170	0
14180	0
14190	0
14200	0
14210	0
14220	0
14230	0
14240	0
14250	0
14260	0
14270	0
14280	0
14290	0
14300	0
14310	0
14320	0
14330	0
14340	0
14350	0
14360	0
14370	0
14380	0
14390	0
14400	0
14410	0
14420	0
14430	0
14440	0
14450	0
14460	0
14470	0
14480	0
14490	0
14500	0
14510	0
14520	0
14530	0
14540	0
14550	0
14560	0
14570	0
14580	0
14590	0
14600	0
14610	0
14620	0
14630	0
14640	0
14650	0
14660	0
14670	0
14680	0
14690	0
14700	0
14710	0
14720	0
14730	0
14740	0
14750	0
14760	0
14770	0
14780	0
14790	0
14800	0
14810	0
14820	0
14830	0
14840	0
14850	0
14860	0
14870	0
14880	0
14890	0
14900	0
14910	0
14920	0
14930	0
14940	0
14950	0
14960	0
14970	0
14980	0
14990	0
15000	0
15010	0
15020	0
15030	0
15040	0
15050	0
15060	0
15070	0
15080	0
15090	0
15100	0
15110	0
15120	0
15130	0
15140	0
15150	0
15160	0
15170	0
15180	0
15190	0
15200	0
15210	0
15220	0
15230	0
15240	0
15250	0
15260	0
15270	0
15280	0
15290	0
15300	0
15310	0
15320	0
15330	0
15340	0
15350	0
15360	0
15370	0
15380	0
15390	0
15400	0
15410	0
15420	0
15430	0
15440	0
15450	0
15460	0
15470	0
15480	0
15490	0
15500	0
15510	0
15520	0
15530	0
15540	0
15550	0
15560	0
15570	0
15580	0
15590	0
15600	0
15610	0
15620	0
15630	0
15640	0
15650	0
15660	0
15670	0
15680	0
15690	0
15700	0
15710	0
15720	0
15730	0
15740	0
15750	0
15760	0
15770	0
15780	0
15790	0
15800	0
15810	0
15820	0
15830	0
15840	0
15850	0
15860	0
15870	0
15880	0
15890	0
15900	0
15910	0
15920	0
15930	0
15940	0
15950	0
15960	0
15970	0
15980	0
15990	0
16000	0
16010	0
16020	0
16030	0
16040	0
16050	0
16060	0
16070	0
16080	0
16090	0
16100	0
16110	0
16120	0
16130	0
16140	0
16150	0
16160	0
16170	0
16180	0
16190	0
16200	0
16210	0
16220	0
16230	0
16240	0
16250	0
16260	0
16270	0
16280	0
16290	0
16300	0
16310	0
16320	0
16330	0
16340	0
16350	0
16360	0
16370	0
16380	0
16390	0
16400	0
16410	0
16420	0
16430	0
16440	0
16450	0
16460	0
16470	0
16480	0
16490	0
16500	0
16510	0
16520	0
16530	0
16540	0
16550	0
16560	0
16570	0
16580	0
16590	0
16600	0
16610	0
16620	0
16630	0
16640	0
16650	0
16660	0
16670	0
16680	0
16690	0
16700	0
16710	0
16720	0
16730	0
16740	0
16750	0
16760	0
16770	0
16780	0
16790	0
16800	0
16810	0
16820	0
16830	0
16840	0
16850	0
16860	0
16870	0
16880	0
16890	0
16900	0
16910	0
16920	0
16930	0
16940	0
16950	0
16960	0
16970	0
16980	0
16990	0
17000	0
17010	0
17020	0
17030	0
17040	0
17050	0
17060	0
17070	0
17080	0
17090	0
17100	0
17110	0
17120	0
17130	0
17140	0
17150	0
17160	0
17170	0
17180	0
17190	0
17200	0
17210	0
17220	0
17230	0
17240	0
17250	0
17260	0
17270	0
17280	0
17290	0
17300	0
17310	0
17320	0
17330	0
17340	0
17350	0
17360	0
17370	0
17380	0
17390	0
17400	0
17410	0
17420	0
17430	0
17440	0
17450	0
17460	0
17470	0
17480	0
17490	0
17500	0
17510	0
17520	0
17530	0
17540	0
17550	0
17560	0
17570	0
17580	0
17590	0
17600	0
17610	0
17620	0
17630	0
17640	0
17650	0
17660	0
17670	0
17680	0
17690	0
17700	0
17710	0
17720	0
17730	0
17740	0
17750	0
17760	0
17770	0
17780	0
17790	0
17800	0
17810	0
17820	0
17830	0
17840	0
17850	0
17860	0
17870	0
17880	0
17890	0
17900	0
17910	0
17920	0
17930	0
17940	0
17950	0
17960	0
17970	0
17980	0
17990	0
18000	0
18010	0
18020	0
18030	0
18040	0
18050	0
18060	0
18070	0
18080	0
18090	0
18100	0
18110	0
18120	0
18130	0
18140	0
18150	0
18160	0
18170	0
18180	0
18190	0
18200	0
18210	0
18220	0
18230	0
18240	0
18250	0
18260	0
18270	0
18280	0
18290	0
18300	0
18310	0
18320	0
18330	0
18340	0
18350	0
18360	0
18370	0
18380	0
18390	0
18400	0
18410	0
18420	0
18430	0
18440	0
18450	0
18460	0
18470	0
18480	0
18490	0
18500	0
18510	0
18520	0
18530	0
18540	0
18550	0
18560	0
18570	0
18580	0
18590	0
18600	0
18610	0
18620	0
18630	0
18640	0
18650	0
18660	0
18670	0
18680	0
18690	0
18700	0
18710	0
18720	0
18730	0
18740	0
18750	0
18760	0
18770	0
18780	0
18790	0
18800	0
18810	0
18820	0
18830	0
18840	0
18850	0
18860	0
18870	0
18880	0
18890	0
18900	0
18910	0
18920	0
18930	0
18940	0
18950	0
18960	0
18970	0
18980	0
18990	0
19000	0
19010	0
19020	0
19030	0
19040	0
19050	0
19060	0
19070	0
19080	0
19090	0
19100	0
19110	0
19120	0
19130	0
19140	0
19150	0
19160	0
19170	0
19180	0
19190	0
19200	0
19210	0
19220	0
19230	0
19240	0
19250	0
19260	0
19270	0
19280	0
19290	0
19300	0
19310	0
19320	0
19330	0
19340	0
19350	0
19360	0
19370	0
19380	0
19390	0
19400	0
19410	0
19420	0
19430	0
19440	0
19450	0
19460	0
19470	0
19480	0
19490	0
19500	0
19510	0
19520	0
19530	0
19540	0
19550	0
19560	0
19570	0
19580	0
19590	0
19600	0
19610	0
19620	0
19630	0
19640	0
19650	0
19660	0
19670	0
19680	0
19690	0
19700	0
19710	0
19720	0
19730	0
19740	0
19750	0
19760	0
19770	0
19780	0
19790	0
19800	0
19810	0
19820	0
19830	0
19840	0
19850	0
19860	0
19870	0
19880	0
19890	0
19900	0
19910	0
19920	0
19930	0
19940	0
19950	0
19960	0
19970	0
19980	0
[truncated: 2,096 more rows]

## Sheet: EDFig1g EDS Spectra
Energy (eV)	Counts
0	0
10	0
20	0
30	0
40	0
50	0
60	0
70	0
80	3
90	1
100	0
110	0
120	1
130	8
140	11
150	24
160	23
170	25
180	40
190	45
200	51
210	83
220	115
230	174
240	228
250	308
260	374
270	382
280	359
290	295
300	218
310	158
320	117
330	73
340	77
350	89
360	97
370	111
380	120
390	136
400	160
410	160
420	216
430	291
440	472
450	831
460	1321
470	2432
480	3856
490	5579
500	7416
510	8863
520	9303
530	8709
540	7069
550	5080
560	3178
570	1730
580	825
590	401
600	179
610	91
620	76
630	60
640	47
650	59
660	44
670	70
680	68
690	60
700	77
710	74
720	87
730	77
740	77
750	79
760	80
770	83
780	76
790	110
800	80
810	82
820	101
830	110
840	89
850	109
860	114
870	99
880	95
890	102
900	111
910	114
920	101
930	105
940	115
950	123
960	114
970	97
980	128
990	103
1000	109
1010	108
1020	137
1030	115
1040	113
1050	108
1060	132
1070	113
1080	123
1090	139
1100	131
1110	137
1120	139
1130	131
1140	123
1150	132
1160	148
1170	135
1180	127
1190	165
1200	151
1210	144
1220	156
1230	137
1240	146
1250	142
1260	167
1270	162
1280	142
1290	152
1300	147
1310	178
1320	156
1330	143
1340	149
1350	166
1360	136
1370	154
1380	169
1390	174
1400	164
1410	188
1420	150
1430	150
1440	156
1450	168
1460	196
1470	201
1480	215
1490	197
1500	213
1510	244
1520	213
1530	199
1540	234
1550	205
1560	234
1570	191
1580	252
1590	226
1600	222
1610	227
1620	271
1630	365
1640	534
1650	860
1660	1504
1670	2522
1680	4099
1690	6158
1700	8718
1710	11435
1720	14010
1730	15668
1740	16324
1750	15566
1760	14037
1770	11726
1780	9193
1790	6434
1800	4525
1810	2995
1820	1972
1830	1376
1840	956
1850	747
1860	550
1870	463
1880	307
1890	222
1900	186
1910	131
1920	112
1930	80
1940	82
1950	61
1960	76
1970	76
1980	74
1990	60
2000	59
2010	73
2020	83
2030	77
2040	84
2050	64
2060	67
2070	69
2080	60
2090	72
2100	80
2110	92
2120	78
2130	75
2140	75
2150	68
2160	79
2170	73
2180	69
2190	82
2200	71
2210	69
2220	72
2230	85
2240	80
2250	82
2260	72
2270	74
2280	66
2290	77
2300	80
2310	90
2320	72
2330	70
2340	78
2350	74
2360	78
2370	69
2380	69
2390	71
2400	75
2410	59
2420	57
2430	64
2440	78
2450	70
2460	47
2470	76
2480	59
2490	63
2500	74
2510	66
2520	75
2530	75
2540	67
2550	69
2560	78
2570	77
2580	70
2590	52
2600	60
2610	69
2620	71
2630	61
2640	65
2650	77
2660	73
2670	60
2680	61
2690	78
2700	81
2710	65
2720	77
2730	56
2740	75
2750	75
2760	77
2770	61
2780	64
2790	88
2800	48
2810	59
2820	81
2830	69
2840	61
2850	73
2860	82
2870	46
2880	67
2890	90
2900	77
2910	62
2920	72
2930	66
2940	72
2950	64
2960	58
2970	69
2980	75
2990	48
3000	66
3010	68
3020	70
3030	71
3040	72
3050	58
3060	76
3070	65
3080	47
3090	65
3100	63
3110	60
3120	65
3130	61
3140	77
3150	67
3160	53
3170	54
3180	60
3190	57
3200	51
3210	56
3220	66
3230	71
3240	63
3250	51
3260	61
3270	62
3280	63
3290	48
3300	62
3310	58
3320	69
3330	53
3340	60
3350	61
3360	69
3370	71
3380	41
3390	59
3400	53
3410	63
3420	75
3430	57
3440	62
3450	67
3460	63
3470	56
3480	58
3490	57
3500	40
3510	57
3520	67
3530	54
3540	49
3550	53
3560	51
3570	57
3580	61
3590	72
3600	58
3610	67
3620	59
3630	61
3640	39
3650	51
3660	46
3670	54
3680	57
3690	59
3700	51
3710	55
3720	53
3730	34
3740	47
3750	63
3760	64
3770	53
3780	52
3790	44
3800	65
3810	57
3820	60
3830	55
3840	48
3850	49
3860	60
3870	56
3880	52
3890	58
3900	48
3910	56
3920	60
3930	50
3940	55
3950	54
3960	58
3970	45
3980	63
3990	50
4000	46
4010	59
4020	52
4030	49
4040	50
4050	61
4060	33
4070	41
4080	55
4090	59
4100	58
4110	44
4120	54
4130	61
4140	41
4150	63
4160	45
4170	48
4180	42
4190	39
4200	37
4210	53
4220	44
4230	43
4240	56
4250	47
4260	45
4270	42
4280	43
4290	37
4300	50
4310	51
4320	57
4330	40
4340	38
4350	37
4360	45
4370	51
4380	40
4390	52
4400	53
4410	45
4420	48
4430	46
4440	48
4450	48
4460	47
4470	45
4480	25
4490	43
4500	36
4510	40
4520	45
4530	43
4540	44
4550	47
4560	54
4570	40
4580	45
4590	36
4600	44
4610	44
4620	39
4630	49
4640	27
4650	48
4660	48
4670	34
4680	37
4690	36
4700	32
4710	39
4720	37
4730	50
4740	33
4750	28
4760	41
4770	42
4780	31
4790	44
4800	42
4810	38
4820	41
4830	56
4840	44
4850	28
4860	54
4870	41
4880	42
4890	48
4900	24
4910	42
4920	39
4930	39
4940	41
4950	39
4960	45
4970	30
4980	45
4990	30
5000	30
5010	38
5020	41
5030	28
5040	36
5050	28
5060	45
5070	38
5080	34
5090	41
5100	35
5110	33
5120	33
5130	44
5140	37
5150	27
5160	39
5170	39
5180	40
5190	27
5200	45
5210	35
5220	31
5230	33
5240	35
5250	25
5260	33
5270	32
5280	38
5290	35
5300	34
5310	32
5320	35
5330	34
5340	32
5350	39
5360	41
5370	40
5380	34
5390	37
5400	31
5410	35
5420	44
5430	33
5440	24
5450	31
5460	27
5470	31
5480	30
5490	23
5500	37
5510	46
5520	30
5530	35
5540	40
5550	31
5560	30
5570	27
5580	39
5590	36
5600	35
5610	32
5620	29
5630	33
5640	32
5650	42
5660	27
5670	29
5680	32
5690	42
5700	29
5710	34
5720	30
5730	26
5740	34
5750	28
5760	36
5770	34
5780	29
5790	36
5800	38
5810	27
5820	33
5830	27
5840	27
5850	28
5860	23
5870	24
5880	30
5890	29
5900	28
5910	25
5920	41
5930	37
5940	30
5950	23
5960	24
5970	27
5980	23
5990	28
6000	24
6010	26
6020	34
6030	29
6040	25
6050	43
6060	30
6070	23
6080	16
6090	24
6100	31
6110	31
6120	29
6130	34
6140	30
6150	18
6160	29
6170	32
6180	41
6190	18
6200	24
6210	19
6220	17
6230	36
6240	20
6250	21
6260	23
6270	22
6280	22
6290	23
6300	12
6310	33
6320	28
6330	28
6340	29
6350	25
6360	32
6370	31
6380	23
6390	28
6400	30
6410	20
6420	21
6430	28
6440	22
6450	16
6460	32
6470	27
6480	28
6490	18
6500	18
6510	23
6520	25
6530	20
6540	20
6550	29
6560	18
6570	23
6580	22
6590	30
6600	16
6610	24
6620	25
6630	28
6640	22
6650	20
6660	19
6670	31
6680	24
6690	20
6700	20
6710	20
6720	17
6730	15
6740	25
6750	24
6760	25
6770	10
6780	14
6790	21
6800	24
6810	17
6820	21
6830	18
6840	15
6850	21
6860	20
6870	19
6880	20
6890	27
6900	24
6910	19
6920	29
6930	25
6940	17
6950	24
6960	22
6970	20
6980	19
6990	21
7000	21
7010	21
7020	23
7030	17
7040	24
7050	30
7060	21
7070	20
7080	18
7090	19
7100	13
7110	13
7120	12
7130	21
7140	17
7150	22
7160	19
7170	24
7180	16
7190	20
7200	23
7210	18
7220	22
7230	19
7240	22
7250	17
7260	14
7270	18
7280	17
7290	15
7300	27
7310	18
7320	20
7330	24
7340	20
7350	17
7360	25
7370	27
7380	19
7390	25
7400	14
7410	26
7420	21
7430	19
7440	18
7450	16
7460	26
7470	11
7480	20
7490	20
7500	19
7510	22
7520	10
7530	28
7540	23
7550	14
7560	16
7570	23
7580	13
7590	16
7600	16
7610	14
7620	17
7630	14
7640	20
7650	18
7660	18
7670	19
7680	21
7690	19
7700	11
7710	13
7720	20
7730	9
7740	15
7750	13
7760	12
7770	19
7780	12
7790	17
7800	15
7810	19
7820	18
7830	15
7840	11
7850	22
7860	14
7870	12
7880	11
7890	17
7900	8
7910	16
7920	12
7930	16
7940	19
7950	12
7960	13
7970	14
7980	13
7990	14
8000	10
8010	12
8020	9
8030	11
8040	15
8050	11
8060	24
8070	17
8080	12
8090	19
8100	19
8110	17
8120	19
8130	7
8140	15
8150	7
8160	17
8170	10
8180	17
8190	20
8200	7
8210	12
8220	11
8230	8
8240	21
8250	13
8260	18
8270	19
8280	13
8290	7
8300	14
8310	17
8320	17
8330	9
8340	12
8350	11
8360	10
8370	18
8380	10
8390	10
8400	14
8410	14
8420	18
8430	19
8440	15
8450	14
8460	12
8470	16
8480	18
8490	17
8500	23
8510	12
8520	18
8530	16
8540	10
8550	10
8560	13
8570	16
8580	10
8590	9
8600	13
8610	15
8620	10
8630	8
8640	24
8650	13
8660	17
8670	18
8680	9
8690	6
8700	16
8710	15
8720	18
8730	7
8740	15
8750	17
8760	9
8770	11
8780	12
8790	11
8800	8
8810	13
8820	21
8830	16
8840	19
8850	13
8860	9
8870	16
8880	11
8890	10
8900	8
8910	23
8920	14
8930	17
8940	10
8950	8
8960	13
8970	12
8980	8
8990	14
9000	11
9010	13
9020	14
9030	14
9040	9
9050	10
9060	6
9070	16
9080	10
9090	11
9100	11
9110	15
9120	10
9130	12
9140	19
9150	12
9160	12
9170	8
9180	9
9190	14
9200	8
9210	6
9220	7
9230	12
9240	6
9250	14
9260	13
9270	12
9280	8
9290	11
9300	11
9310	6
9320	15
9330	14
9340	5
9350	8
9360	12
9370	12
9380	13
9390	8
9400	5
9410	18
9420	10
9430	10
9440	6
9450	11
9460	8
9470	13
9480	13
9490	18
9500	8
9510	9
9520	15
9530	11
9540	8
9550	13
9560	6
9570	11
9580	8
9590	10
9600	5
9610	13
9620	13
9630	4
9640	9
9650	10
9660	7
9670	8
9680	14
9690	12
9700	13
9710	9
9720	7
9730	10
9740	8
9750	14
9760	17
9770	14
9780	13
9790	12
9800	15
9810	14
9820	9
9830	9
9840	15
9850	9
9860	9
9870	11
9880	9
9890	11
9900	12
9910	10
9920	8
9930	11
9940	14
9950	10
9960	7
9970	10
9980	12
9990	11
10000	10
10010	6
10020	4
10030	10
10040	9
10050	7
10060	7
10070	7
10080	4
10090	12
10100	7
10110	7
10120	12
10130	8
10140	9
10150	10
10160	11
10170	14
10180	11
10190	13
10200	7
10210	12
10220	17
10230	9
10240	14
10250	11
10260	9
10270	6
10280	10
10290	17
10300	12
10310	10
10320	8
10330	10
10340	13
10350	9
10360	10
10370	9
10380	8
10390	5
10400	7
10410	9
10420	8
10430	14
10440	6
10450	12
10460	9
10470	6
10480	7
10490	12
10500	6
10510	6
10520	9
10530	10
10540	9
10550	6
10560	5
10570	11
10580	4
10590	10
10600	8
10610	9
10620	9
10630	13
10640	8
10650	7
10660	8
10670	10
10680	10
10690	4
10700	14
10710	13
10720	9
10730	4
10740	7
10750	12
10760	5
10770	7
10780	12
10790	7
10800	5
10810	8
10820	11
10830	9
10840	8
10850	13
10860	4
10870	9
10880	7
10890	6
10900	6
10910	6
10920	10
10930	8
10940	14
10950	12
10960	10
10970	9
10980	9
10990	5
11000	6
11010	8
11020	8
11030	2
11040	6
11050	13
11060	7
11070	11
11080	10
11090	10
11100	4
11110	9
11120	9
11130	9
11140	8
11150	8
11160	10
11170	4
11180	5
11190	5
11200	3
11210	7
11220	7
11230	6
11240	5
11250	7
11260	9
11270	3
11280	3
11290	6
11300	11
11310	5
11320	3
11330	5
11340	7
11350	6
11360	6
11370	6
11380	8
11390	3
11400	4
11410	5
11420	7
11430	3
11440	5
11450	6
11460	7
11470	4
11480	5
11490	3
11500	14
11510	5
11520	11
11530	5
11540	3
11550	5
11560	3
11570	2
11580	3
11590	7
11600	7
11610	11
11620	6
11630	3
11640	6
11650	3
11660	7
11670	6
11680	8
11690	5
11700	12
11710	3
11720	6
11730	7
11740	5
11750	7
11760	8
11770	6
11780	6
11790	2
11800	10
11810	8
11820	4
11830	5
11840	6
11850	6
11860	10
11870	6
11880	8
11890	7
11900	6
11910	9
11920	7
11930	9
11940	2
11950	5
11960	2
11970	6
11980	6
11990	4
12000	8
12010	4
12020	7
12030	10
12040	4
12050	7
12060	9
12070	7
12080	5
12090	12
12100	4
12110	7
12120	8
12130	8
12140	3
12150	8
12160	4
12170	5
12180	13
12190	3
12200	6
12210	6
12220	3
12230	7
12240	4
12250	4
12260	4
12270	5
12280	8
12290	4
12300	8
12310	5
12320	5
12330	3
12340	5
12350	6
12360	3
12370	4
12380	8
12390	5
12400	6
12410	3
12420	1
12430	6
12440	6
12450	4
12460	1
12470	6
12480	7
12490	7
12500	3
12510	7
12520	2
12530	4
12540	9
12550	6
12560	7
12570	1
12580	6
12590	7
12600	1
12610	4
12620	2
12630	3
12640	5
12650	5
12660	3
12670	5
12680	6
12690	4
12700	8
12710	2
12720	4
12730	3
12740	6
12750	6
12760	5
12770	10
12780	2
12790	0
12800	10
12810	3
12820	7
12830	3
12840	4
12850	6
12860	6
12870	5
12880	3
12890	5
12900	4
12910	4
12920	3
12930	6
12940	6
12950	1
12960	12
12970	5
12980	4
12990	4
13000	5
13010	3
13020	4
13030	4
13040	2
13050	4
13060	4
13070	7
13080	9
13090	2
13100	3
13110	6
13120	4
13130	4
13140	4
13150	2
13160	1
13170	4
13180	7
13190	4
13200	2
13210	8
13220	5
13230	2
13240	3
13250	4
13260	6
13270	1
13280	5
13290	4
13300	4
13310	5
13320	4
13330	3
13340	4
13350	1
13360	7
13370	5
13380	2
13390	2
13400	4
13410	4
13420	4
13430	5
13440	4
13450	5
13460	7
13470	5
13480	9
13490	3
13500	5
13510	2
13520	8
13530	4
13540	6
13550	2
13560	2
13570	3
13580	4
13590	4
13600	2
13610	1
13620	7
13630	4
13640	1
13650	8
13660	2
13670	3
13680	4
13690	5
13700	4
13710	1
13720	3
13730	1
13740	4
13750	2
13760	1
13770	6
13780	4
13790	3
13800	4
13810	4
13820	5
13830	2
13840	3
13850	2
13860	2
13870	3
13880	0
13890	2
13900	2
13910	1
13920	3
13930	1
13940	2
13950	6
13960	4
13970	2
13980	2
13990	2
14000	3
14010	4
14020	5
14030	4
14040	4
14050	5
14060	2
14070	3
14080	4
14090	1
14100	3
14110	2
14120	4
14130	1
14140	2
14150	4
14160	4
14170	4
14180	4
14190	5
14200	5
14210	2
14220	3
14230	3
14240	0
14250	3
14260	1
14270	1
14280	4
14290	4
14300	0
14310	1
14320	5
14330	0
14340	4
14350	3
14360	5
14370	7
14380	6
14390	1
14400	1
14410	8
14420	4
14430	3
14440	2
14450	4
14460	1
14470	3
14480	2
14490	2
14500	4
14510	3
14520	1
14530	2
14540	1
14550	3
14560	3
14570	2
14580	0
14590	2
14600	4
14610	3
14620	3
14630	4
14640	0
14650	2
14660	3
14670	4
14680	0
14690	3
14700	2
14710	1
14720	1
14730	1
14740	3
14750	3
14760	2
14770	4
14780	6
14790	1
14800	4
14810	0
14820	2
14830	1
14840	4
14850	1
14860	1
14870	1
14880	1
14890	2
14900	1
14910	1
14920	0
14930	1
14940	2
14950	1
14960	3
14970	2
14980	2
14990	1
15000	4
15010	0
15020	3
15030	1
15040	4
15050	3
15060	1
15070	1
15080	3
15090	1
15100	3
15110	1
15120	2
15130	3
15140	1
15150	1
15160	0
15170	0
15180	2
15190	1
15200	1
15210	0
15220	1
15230	4
15240	3
15250	5
15260	2
15270	0
15280	5
15290	3
15300	4
15310	2
15320	0
15330	2
15340	1
15350	3
15360	3
15370	2
15380	4
15390	0
15400	2
15410	2
15420	2
15430	5
15440	1
15450	1
15460	2
15470	1
15480	1
15490	2
15500	1
15510	2
15520	2
15530	1
15540	1
15550	2
15560	0
15570	4
15580	0
15590	2
15600	0
15610	2
15620	1
15630	2
15640	2
15650	2
15660	1
15670	1
15680	2
15690	1
15700	3
15710	1
15720	3
15730	1
15740	2
15750	1
15760	2
15770	0
15780	1
15790	3
15800	1
15810	4
15820	3
15830	1
15840	4
15850	1
15860	1
15870	2
15880	0
15890	0
15900	1
15910	2
15920	4
15930	1
15940	0
15950	1
15960	0
15970	1
15980	2
15990	2
16000	1
16010	1
16020	1
16030	0
16040	1
16050	1
16060	1
16070	2
16080	0
16090	0
16100	3
16110	0
16120	1
16130	1
16140	0
16150	3
16160	2
16170	1
16180	0
16190	3
16200	0
16210	1
16220	1
16230	1
16240	3
16250	2
16260	1
16270	0
16280	0
16290	1
16300	1
16310	1
16320	3
16330	0
16340	2
16350	0
16360	0
16370	3
16380	1
16390	0
16400	0
16410	2
16420	1
16430	0
16440	0
16450	2
16460	2
16470	1
16480	1
16490	0
16500	2
16510	1
16520	0
16530	0
16540	0
16550	1
16560	1
16570	0
16580	0
16590	1
16600	3
16610	1
16620	0
16630	0
16640	2
16650	2
16660	0
16670	1
16680	3
16690	2
16700	1
16710	1
16720	2
16730	0
16740	0
16750	3
16760	1
16770	3
16780	0
16790	0
16800	1
16810	1
16820	0
16830	1
16840	0
16850	1
16860	1
16870	0
16880	0
16890	0
16900	0
16910	0
16920	3
16930	0
16940	1
16950	0
16960	0
16970	1
16980	1
16990	2
17000	2
17010	0
17020	1
17030	0
17040	0
17050	3
17060	0
17070	1
17080	1
17090	0
17100	2
17110	0
17120	0
17130	0
17140	0
17150	0
17160	0
17170	0
17180	0
17190	0
17200	0
17210	1
17220	1
17230	0
17240	1
17250	1
17260	0
17270	0
17280	1
17290	0
17300	0
17310	2
17320	0
17330	0
17340	0
17350	0
17360	1
17370	0
17380	0
17390	0
17400	0
17410	1
17420	0
17430	0
17440	0
17450	1
17460	1
17470	0
17480	0
17490	2
17500	0
17510	0
17520	1
17530	0
17540	1
17550	1
17560	1
17570	1
17580	0
17590	0
17600	0
17610	1
17620	1
17630	1
17640	0
17650	1
17660	0
17670	0
17680	0
17690	2
17700	0
17710	1
17720	0
17730	0
17740	0
17750	1
17760	0
17770	2
17780	0
17790	0
17800	0
17810	0
17820	0
17830	0
17840	0
17850	0
17860	0
17870	0
17880	0
17890	0
17900	0
17910	1
17920	1
17930	0
17940	0
17950	0
17960	0
17970	1
17980	0
17990	0
18000	0
18010	0
18020	0
18030	0
18040	0
18050	0
18060	2
18070	0
18080	0
18090	1
18100	1
18110	0
18120	0
18130	0
18140	0
18150	0
18160	0
18170	0
18180	0
18190	1
18200	0
18210	0
18220	2
18230	0
18240	0
18250	1
18260	0
18270	0
18280	1
18290	0
18300	0
18310	0
18320	0
18330	2
18340	1
18350	0
18360	1
18370	0
18380	0
18390	1
18400	0
18410	0
18420	0
18430	2
18440	0
18450	0
18460	0
18470	0
18480	0
18490	0
18500	3
18510	0
18520	0
18530	0
18540	0
18550	0
18560	0
18570	0
18580	0
18590	0
18600	0
18610	0
18620	0
18630	0
18640	0
18650	0
18660	0
18670	0
18680	0
18690	0
18700	0
18710	1
18720	0
18730	0
18740	0
18750	0
18760	0
18770	0
18780	0
18790	1
18800	0
18810	0
18820	0
18830	0
18840	1
18850	0
18860	0
18870	0
18880	0
18890	0
18900	0
18910	0
18920	0
18930	0
18940	0
18950	0
18960	0
18970	0
18980	1
18990	0
19000	0
19010	0
19020	0
19030	0
19040	0
19050	0
19060	0
19070	0
19080	0
19090	0
19100	0
19110	1
19120	0
19130	0
19140	0
19150	0
19160	0
19170	0
19180	0
19190	0
19200	0
19210	1
19220	0
19230	0
19240	0
19250	0
19260	0
19270	0
19280	0
19290	0
19300	0
19310	1
19320	0
19330	0
19340	0
19350	0
19360	0
19370	0
19380	0
19390	1
19400	0
19410	0
19420	0
19430	0
19440	0
19450	0
19460	0
19470	0
19480	0
19490	0
19500	0
19510	0
19520	0
19530	0
19540	0
19550	0
19560	0
19570	0
19580	0
19590	0
19600	0
19610	0
19620	0
19630	0
19640	0
19650	0
19660	0
19670	0
19680	0
19690	0
19700	0
19710	0
19720	0
19730	0
19740	0
19750	0
19760	0
19770	1
19780	0
19790	0
19800	0
19810	0
19820	0
19830	0
19840	0
19850	0
19860	0
19870	0
19880	0
19890	0
19900	0
19910	0
19920	0
19930	0
19940	0
19950	0
19960	0
19970	0
19980	0
[truncated: 2,096 more rows]

## Sheet: EDFig1k EDS Spectra
Energy (eV)	Counts
0	0
10	0
20	0
30	0
40	0
50	2
60	0
70	0
80	4
90	0
100	1
110	1
120	4
130	14
140	9
150	21
160	37
170	40
180	48
190	63
200	70
210	102
220	155
230	233
240	330
250	465
260	523
270	572
280	518
290	436
300	288
310	205
320	114
330	102
340	98
350	83
360	107
370	107
380	136
390	126
400	149
410	170
420	201
430	258
440	368
450	677
460	1187
470	1977
480	3114
490	4581
500	6173
510	7273
520	7490
530	7104
540	5786
550	4139
560	2642
570	1463
580	743
590	377
600	161
610	88
620	80
630	59
640	77
650	73
660	70
670	88
680	90
690	98
700	97
710	101
720	105
730	84
740	88
750	65
760	90
770	86
780	83
790	91
800	92
810	96
820	103
830	88
840	90
850	105
860	105
870	111
880	117
890	117
900	94
910	117
920	121
930	118
940	116
950	117
960	132
970	135
980	152
990	157
1000	147
1010	155
1020	159
1030	173
1040	181
1050	161
1060	161
1070	164
1080	153
1090	159
1100	136
1110	141
1120	124
1130	165
1140	134
1150	137
1160	139
1170	150
1180	164
1190	170
1200	159
1210	202
1220	257
1230	238
1240	268
1250	272
1260	306
1270	267
1280	264
1290	217
1300	230
1310	206
1320	196
1330	223
1340	188
1350	180
1360	193
1370	227
1380	242
1390	311
1400	384
1410	566
1420	918
1430	1454
1440	2122
1450	2908
1460	3864
1470	4726
1480	5065
1490	5200
1500	4857
1510	4273
1520	3388
1530	2559
1540	1814
1550	1254
1560	852
1570	550
1580	387
1590	305
1600	266
1610	239
1620	244
1630	263
1640	344
1650	483
1660	737
1670	1199
1680	1861
1690	2822
1700	4064
1710	5168
1720	6287
1730	7185
1740	7496
1750	7119
1760	6324
1770	5525
1780	4034
1790	3049
1800	2159
1810	1485
1820	960
1830	751
1840	559
1850	429
1860	353
1870	281
1880	225
1890	190
1900	145
1910	123
1920	132
1930	129
1940	123
1950	112
1960	160
1970	194
1980	228
1990	259
2000	325
2010	359
2020	428
2030	435
2040	462
2050	455
2060	456
2070	417
2080	417
2090	366
2100	330
2110	303
2120	326
2130	288
2140	270
2150	246
2160	202
2170	191
2180	165
2190	149
2200	138
2210	128
2220	126
2230	109
2240	106
2250	93
2260	107
2270	103
2280	85
2290	78
2300	90
2310	69
2320	77
2330	76
2340	76
2350	72
2360	97
2370	87
2380	78
2390	93
2400	87
2410	83
2420	75
2430	76
2440	77
2450	75
2460	79
2470	103
2480	68
2490	80
2500	71
2510	78
2520	84
2530	89
2540	97
2550	76
2560	99
2570	72
2580	87
2590	100
2600	74
2610	59
2620	64
2630	86
2640	72
2650	77
2660	92
2670	89
2680	80
2690	71
2700	69
2710	78
2720	77
2730	72
2740	89
2750	90
2760	91
2770	93
2780	87
2790	88
2800	74
2810	65
2820	78
2830	79
2840	82
2850	62
2860	77
2870	75
2880	85
2890	96
2900	83
2910	84
2920	75
2930	83
2940	98
2950	89
2960	87
2970	88
2980	75
2990	103
3000	87
3010	87
3020	99
3030	99
3040	89
3050	91
3060	100
3070	85
3080	79
3090	81
3100	73
3110	76
3120	76
3130	81
3140	90
3150	89
3160	86
3170	101
3180	99
3190	115
3200	123
3210	160
3220	196
3230	261
3240	307
3250	438
3260	563
3270	711
3280	887
3290	1037
3300	1191
3310	1229
3320	1306
3330	1182
3340	1094
3350	1013
3360	814
3370	608
3380	524
3390	402
3400	305
3410	224
3420	162
3430	105
3440	105
3450	94
3460	71
3470	77
3480	68
3490	92
3500	99
3510	112
3520	108
3530	114
3540	132
3550	152
3560	158
3570	156
3580	197
3590	198
3600	177
3610	211
3620	187
3630	172
3640	147
3650	125
3660	115
3670	111
3680	83
3690	81
3700	70
3710	83
3720	59
3730	78
3740	64
3750	67
3760	57
3770	63
3780	54
3790	56
3800	61
3810	48
3820	61
3830	71
3840	51
3850	63
3860	55
3870	77
3880	65
3890	63
3900	62
3910	56
3920	51
3930	50
3940	57
3950	61
3960	52
3970	58
3980	65
3990	59
4000	71
4010	57
4020	75
4030	57
4040	65
4050	43
4060	57
4070	67
4080	59
4090	57
4100	81
4110	67
4120	50
4130	67
4140	70
4150	51
4160	59
4170	52
4180	57
4190	47
4200	46
4210	47
4220	68
4230	60
4240	62
4250	68
4260	71
4270	57
4280	56
4290	63
4300	58
4310	55
4320	45
4330	53
4340	53
4350	53
4360	58
4370	64
4380	61
4390	44
4400	56
4410	50
4420	53
4430	46
4440	58
4450	67
4460	60
4470	76
4480	75
4490	61
4500	56
4510	71
4520	64
4530	75
4540	92
4550	60
4560	69
4570	50
4580	56
4590	71
4600	65
4610	52
4620	65
4630	59
4640	57
4650	47
4660	47
4670	58
4680	49
4690	53
4700	33
4710	46
4720	50
4730	45
4740	54
4750	51
4760	45
4770	42
4780	36
4790	51
4800	67
4810	34
4820	51
4830	53
4840	42
4850	59
4860	54
4870	54
4880	54
4890	54
4900	49
4910	49
4920	65
4930	58
4940	44
4950	42
4960	52
4970	49
4980	44
4990	44
5000	57
5010	48
5020	36
5030	42
5040	54
5050	47
5060	45
5070	49
5080	51
5090	42
5100	30
5110	33
5120	40
5130	52
5140	42
5150	53
5160	44
5170	36
5180	52
5190	53
5200	39
5210	50
5220	41
5230	39
5240	39
5250	44
5260	34
5270	44
5280	27
5290	40
5300	43
5310	48
5320	40
5330	57
5340	49
5350	45
5360	44
5370	54
5380	62
5390	69
5400	57
5410	79
5420	65
5430	65
5440	61
5450	61
5460	53
5470	69
5480	64
5490	51
5500	53
5510	43
5520	38
5530	33
5540	44
5550	41
5560	46
5570	45
5580	42
5590	30
5600	40
5610	37
5620	46
5630	38
5640	36
5650	39
5660	46
5670	44
5680	42
5690	41
5700	37
5710	39
5720	28
5730	32
5740	37
5750	39
5760	40
5770	40
5780	35
5790	37
5800	44
5810	43
5820	35
5830	30
5840	33
5850	41
5860	33
5870	39
5880	42
5890	36
5900	40
5910	44
5920	40
5930	43
5940	32
5950	44
5960	41
5970	30
5980	35
5990	37
6000	31
6010	29
6020	27
6030	45
6040	36
6050	35
6060	32
6070	44
6080	28
6090	32
6100	39
6110	27
6120	30
6130	35
6140	33
6150	46
6160	32
6170	43
6180	30
6190	28
6200	27
6210	27
6220	30
6230	34
6240	42
6250	34
6260	31
6270	28
6280	30
6290	44
6300	48
6310	48
6320	46
6330	55
6340	55
6350	67
6360	59
6370	68
6380	74
6390	83
6400	77
6410	72
6420	87
6430	74
6440	61
6450	59
6460	45
6470	60
6480	48
6490	41
6500	35
6510	43
6520	28
6530	38
6540	24
6550	32
6560	23
6570	28
6580	30
6590	22
6600	28
6610	30
6620	25
6630	36
6640	23
6650	18
6660	25
6670	29
6680	21
6690	35
6700	38
6710	29
6720	26
6730	27
6740	30
6750	15
6760	24
6770	24
6780	28
6790	24
6800	30
6810	35
6820	22
6830	26
6840	22
6850	24
6860	23
6870	19
6880	29
6890	25
6900	33
6910	22
6920	22
6930	24
6940	29
6950	24
6960	32
6970	28
6980	31
6990	21
7000	27
7010	30
7020	29
7030	29
7040	30
7050	27
7060	28
7070	30
7080	19
7090	37
7100	21
7110	25
7120	16
7130	21
7140	15
7150	23
7160	28
7170	24
7180	25
7190	28
7200	21
7210	21
7220	31
7230	20
7240	28
7250	25
7260	25
7270	24
7280	27
7290	30
7300	22
7310	27
7320	16
7330	17
7340	17
7350	16
7360	26
7370	26
7380	24
7390	23
7400	24
7410	27
7420	27
7430	26
7440	15
7450	28
7460	24
7470	26
7480	23
7490	30
7500	23
7510	31
7520	22
7530	21
7540	20
7550	22
7560	28
7570	21
7580	24
7590	24
7600	21
7610	16
7620	16
7630	21
7640	18
7650	19
7660	18
7670	23
7680	21
7690	15
7700	19
7710	24
7720	23
7730	20
7740	23
7750	26
7760	21
7770	19
7780	18
7790	17
7800	19
7810	20
7820	20
7830	10
7840	19
7850	23
7860	22
7870	20
7880	20
7890	29
7900	27
7910	19
7920	19
7930	20
7940	12
7950	20
7960	17
7970	20
7980	26
7990	14
8000	19
8010	23
8020	19
8030	18
8040	20
8050	19
8060	16
8070	22
8080	12
8090	26
8100	28
8110	21
8120	18
8130	21
8140	15
8150	25
8160	21
8170	17
8180	13
8190	13
8200	20
8210	14
8220	15
8230	16
8240	21
8250	19
8260	21
8270	16
8280	15
8290	19
8300	21
8310	17
8320	20
8330	19
8340	15
8350	19
8360	17
8370	22
8380	20
8390	18
8400	16
8410	13
8420	12
8430	10
8440	19
8450	18
8460	15
8470	14
8480	12
8490	11
8500	14
8510	18
8520	20
8530	16
8540	21
8550	13
8560	11
8570	14
8580	11
8590	15
8600	15
8610	15
8620	18
8630	23
8640	13
8650	13
8660	22
8670	18
8680	16
8690	14
8700	19
8710	13
8720	23
8730	14
8740	18
8750	11
8760	19
8770	12
8780	16
8790	14
8800	18
8810	15
8820	11
8830	12
8840	23
8850	11
8860	20
8870	9
8880	13
8890	16
8900	12
8910	17
8920	14
8930	18
8940	11
8950	12
8960	19
8970	18
8980	19
8990	14
9000	17
9010	11
9020	14
9030	12
9040	15
9050	16
9060	13
9070	15
9080	17
9090	15
9100	14
9110	21
9120	19
9130	14
9140	15
9150	13
9160	27
9170	17
9180	16
9190	15
9200	16
9210	17
9220	16
9230	18
9240	21
9250	14
9260	19
9270	16
9280	14
9290	15
9300	14
9310	9
9320	15
9330	15
9340	14
9350	10
9360	15
9370	16
9380	16
9390	15
9400	14
9410	13
9420	13
9430	15
9440	12
9450	12
9460	16
9470	15
9480	22
9490	15
9500	12
9510	17
9520	16
9530	15
9540	21
9550	19
9560	13
9570	15
9580	13
9590	15
9600	18
9610	12
9620	12
9630	15
9640	15
9650	11
9660	17
9670	18
9680	11
9690	14
9700	15
9710	18
9720	13
9730	12
9740	18
9750	16
9760	15
9770	16
9780	12
9790	11
9800	12
9810	16
9820	11
9830	6
9840	15
9850	7
9860	9
9870	10
9880	22
9890	10
9900	14
9910	7
9920	7
9930	16
9940	16
9950	11
9960	14
9970	11
9980	15
9990	8
10000	13
10010	11
10020	10
10030	6
10040	6
10050	9
10060	11
10070	11
10080	14
10090	13
10100	16
10110	16
10120	8
10130	14
10140	9
10150	13
10160	17
10170	11
10180	11
10190	14
10200	10
10210	7
10220	11
10230	12
10240	7
10250	16
10260	12
10270	15
10280	9
10290	8
10300	14
10310	8
10320	10
10330	13
10340	13
10350	10
10360	17
10370	11
10380	11
10390	11
10400	5
10410	14
10420	12
10430	19
10440	15
10450	11
10460	7
10470	7
10480	13
10490	15
10500	13
10510	15
10520	12
10530	10
10540	7
10550	14
10560	10
10570	8
10580	11
10590	11
10600	11
10610	11
10620	10
10630	12
10640	14
10650	13
10660	11
10670	14
10680	12
10690	10
10700	5
10710	10
10720	15
10730	9
10740	10
10750	11
10760	14
10770	7
10780	14
10790	6
10800	2
10810	10
10820	14
10830	12
10840	7
10850	17
10860	8
10870	9
10880	6
10890	9
10900	13
10910	8
10920	8
10930	8
10940	9
10950	9
10960	10
10970	14
10980	3
10990	12
11000	13
11010	8
11020	8
11030	10
11040	9
11050	11
11060	6
11070	10
11080	11
11090	13
11100	5
11110	6
11120	8
11130	6
11140	8
11150	12
11160	11
11170	4
11180	7
11190	6
11200	9
11210	6
11220	6
11230	14
11240	4
11250	8
11260	9
11270	7
11280	9
11290	6
11300	13
11310	6
11320	4
11330	8
11340	8
11350	9
11360	12
11370	11
11380	4
11390	12
11400	10
11410	4
11420	7
11430	15
11440	10
11450	7
11460	6
11470	12
11480	10
11490	6
11500	10
11510	5
11520	6
11530	2
11540	10
11550	8
11560	10
11570	8
11580	14
11590	7
11600	5
11610	11
11620	6
11630	9
11640	10
11650	13
11660	5
11670	6
11680	7
11690	9
11700	6
11710	12
11720	11
11730	5
11740	7
11750	7
11760	8
11770	5
11780	5
11790	5
11800	6
11810	13
11820	6
11830	7
11840	9
11850	9
11860	8
11870	8
11880	5
11890	6
11900	8
11910	6
11920	7
11930	8
11940	6
11950	4
11960	5
11970	5
11980	3
11990	6
12000	7
12010	9
12020	10
12030	5
12040	5
12050	3
12060	7
12070	7
12080	9
12090	2
12100	6
12110	11
12120	6
12130	7
12140	7
12150	4
12160	4
12170	5
12180	6
12190	10
12200	9
12210	8
12220	8
12230	9
12240	4
12250	11
12260	6
12270	10
12280	1
12290	5
12300	8
12310	10
12320	5
12330	5
12340	7
12350	12
12360	6
12370	6
12380	7
12390	7
12400	4
12410	3
12420	3
12430	6
12440	10
12450	4
12460	8
12470	5
12480	6
12490	5
12500	8
12510	6
12520	4
12530	5
12540	9
12550	10
12560	6
12570	3
12580	4
12590	6
12600	6
12610	3
12620	3
12630	6
12640	0
12650	9
12660	10
12670	12
12680	3
12690	5
12700	6
12710	1
12720	3
12730	12
12740	5
12750	8
12760	4
12770	4
12780	3
12790	4
12800	5
12810	5
12820	3
12830	4
12840	6
12850	5
12860	8
12870	6
12880	8
12890	7
12900	7
12910	4
12920	3
12930	8
12940	6
12950	8
12960	6
12970	5
12980	1
12990	3
13000	5
13010	3
13020	5
13030	4
13040	2
13050	3
13060	6
13070	2
13080	7
13090	8
13100	2
13110	6
13120	3
13130	4
13140	5
13150	4
13160	4
13170	4
13180	7
13190	5
13200	2
13210	5
13220	4
13230	6
13240	5
13250	2
13260	8
13270	5
13280	0
13290	6
13300	2
13310	7
13320	5
13330	5
13340	3
13350	3
13360	4
13370	4
13380	8
13390	4
13400	4
13410	6
13420	7
13430	10
13440	4
13450	3
13460	4
13470	12
13480	4
13490	1
13500	1
13510	4
13520	6
13530	4
13540	6
13550	3
13560	5
13570	6
13580	4
13590	2
13600	6
13610	6
13620	7
13630	4
13640	4
13650	3
13660	2
13670	5
13680	3
13690	4
13700	4
13710	3
13720	4
13730	7
13740	4
13750	3
13760	5
13770	3
13780	3
13790	7
13800	4
13810	4
13820	3
13830	5
13840	4
13850	5
13860	3
13870	3
13880	4
13890	2
13900	7
13910	3
13920	4
13930	7
13940	4
13950	5
13960	1
13970	1
13980	2
13990	4
14000	4
14010	3
14020	2
14030	4
14040	2
14050	3
14060	3
14070	5
14080	3
14090	6
14100	1
14110	1
14120	2
14130	4
14140	2
14150	2
14160	1
14170	1
14180	2
14190	1
14200	1
14210	6
14220	1
14230	4
14240	3
14250	2
14260	4
14270	4
14280	4
14290	8
14300	6
14310	1
14320	2
14330	6
14340	3
14350	4
14360	1
14370	1
14380	1
14390	5
14400	2
14410	7
14420	2
14430	6
14440	1
14450	1
14460	3
14470	3
14480	0
14490	2
14500	4
14510	0
14520	1
14530	3
14540	2
14550	2
14560	1
14570	1
14580	3
14590	0
14600	4
14610	0
14620	4
14630	1
14640	3
14650	3
14660	1
14670	4
14680	2
14690	2
14700	2
14710	2
14720	3
14730	1
14740	4
14750	2
14760	2
14770	4
14780	2
14790	7
14800	3
14810	4
14820	1
14830	1
14840	3
14850	3
14860	2
14870	3
14880	0
14890	2
14900	3
14910	2
14920	3
14930	3
14940	3
14950	2
14960	2
14970	5
14980	2
14990	0
15000	3
15010	4
15020	3
15030	2
15040	4
15050	5
15060	0
15070	0
15080	3
15090	1
15100	2
15110	2
15120	2
15130	0
15140	3
15150	1
15160	1
15170	3
15180	0
15190	3
15200	5
15210	3
15220	1
15230	2
15240	2
15250	3
15260	1
15270	1
15280	2
15290	4
15300	4
15310	2
15320	0
15330	1
15340	3
15350	1
15360	1
15370	0
15380	1
15390	9
15400	1
15410	1
15420	1
15430	2
15440	2
15450	2
15460	3
15470	2
15480	2
15490	2
15500	1
15510	1
15520	4
15530	3
15540	2
15550	4
15560	1
15570	3
15580	3
15590	2
15600	4
15610	3
15620	2
15630	1
15640	6
15650	0
15660	1
15670	1
15680	4
15690	1
15700	2
15710	3
15720	4
15730	1
15740	3
15750	3
15760	0
15770	3
15780	2
15790	1
15800	0
15810	4
15820	2
15830	1
15840	2
15850	3
15860	2
15870	1
15880	2
15890	0
15900	3
15910	5
15920	0
15930	1
15940	0
15950	1
15960	1
15970	2
15980	3
15990	3
16000	1
16010	0
16020	0
16030	1
16040	3
16050	0
16060	0
16070	0
16080	0
16090	1
16100	0
16110	2
16120	1
16130	1
16140	2
16150	2
16160	0
16170	0
16180	3
16190	2
16200	0
16210	0
16220	1
16230	4
16240	1
16250	1
16260	0
16270	2
16280	2
16290	1
16300	2
16310	0
16320	2
16330	2
16340	2
16350	0
16360	2
16370	0
16380	1
16390	1
16400	1
16410	2
16420	1
16430	0
16440	2
16450	3
16460	0
16470	1
16480	0
16490	1
16500	3
16510	0
16520	2
16530	1
16540	0
16550	2
16560	0
16570	1
16580	1
16590	2
16600	2
16610	0
16620	2
16630	3
16640	4
16650	1
16660	3
16670	0
16680	0
16690	1
16700	1
16710	0
16720	1
16730	0
16740	2
16750	0
16760	1
16770	1
16780	3
16790	0
16800	2
16810	1
16820	1
16830	0
16840	1
16850	1
16860	0
16870	1
16880	2
16890	2
16900	0
16910	3
16920	0
16930	1
16940	0
16950	0
16960	1
16970	0
16980	1
16990	0
17000	1
17010	2
17020	0
17030	2
17040	0
17050	2
17060	0
17070	0
17080	0
17090	1
17100	0
17110	0
17120	0
17130	1
17140	2
17150	0
17160	1
17170	1
17180	1
17190	2
17200	1
17210	0
17220	1
17230	3
17240	0
17250	0
17260	0
17270	0
17280	1
17290	1
17300	1
17310	0
17320	0
17330	1
17340	0
17350	1
17360	2
17370	1
17380	2
17390	0
17400	0
17410	1
17420	1
17430	0
17440	1
17450	0
17460	3
17470	0
17480	0
17490	4
17500	1
17510	1
17520	0
17530	0
17540	1
17550	0
17560	1
17570	1
17580	1
17590	0
17600	0
17610	0
17620	0
17630	0
17640	0
17650	3
17660	1
17670	1
17680	1
17690	0
17700	0
17710	0
17720	0
17730	0
17740	0
17750	1
17760	1
17770	1
17780	0
17790	0
17800	0
17810	0
17820	0
17830	0
17840	0
17850	2
17860	2
17870	1
17880	1
17890	1
17900	0
17910	0
17920	2
17930	0
17940	1
17950	0
17960	0
17970	0
17980	1
17990	0
18000	0
18010	0
18020	1
18030	1
18040	0
18050	1
18060	0
18070	1
18080	0
18090	0
18100	1
18110	0
18120	0
18130	0
18140	0
18150	0
18160	0
18170	0
18180	0
18190	2
18200	0
18210	0
18220	0
18230	1
18240	1
18250	0
18260	0
18270	0
18280	0
18290	1
18300	0
18310	0
18320	1
18330	0
18340	0
18350	0
18360	0
18370	0
18380	0
18390	0
18400	0
18410	0
18420	0
18430	1
18440	0
18450	1
18460	0
18470	0
18480	0
18490	0
18500	0
18510	0
18520	0
18530	0
18540	0
18550	0
18560	0
18570	0
18580	0
18590	2
18600	1
18610	0
18620	0
18630	0
18640	1
18650	0
18660	0
18670	1
18680	0
18690	1
18700	0
18710	0
18720	0
18730	0
18740	0
18750	1
18760	0
18770	0
18780	1
18790	0
18800	0
18810	0
18820	0
18830	0
18840	0
18850	0
18860	0
18870	0
18880	1
18890	0
18900	0
18910	0
18920	0
18930	0
18940	1
18950	0
18960	0
18970	0
18980	1
18990	0
19000	0
19010	0
19020	0
19030	0
19040	0
19050	0
19060	0
19070	2
19080	0
19090	0
19100	0
19110	0
19120	1
19130	0
19140	0
19150	0
19160	0
19170	0
19180	0
19190	0
19200	0
19210	0
19220	1
19230	0
19240	0
19250	0
19260	2
19270	0
19280	0
19290	0
19300	0
19310	0
19320	0
19330	0
19340	0
19350	0
19360	0
19370	0
19380	0
19390	0
19400	0
19410	0
19420	0
19430	0
19440	0
19450	0
19460	0
19470	0
19480	0
19490	0
19500	0
19510	1
19520	0
19530	0
19540	0
19550	0
19560	0
19570	0
19580	0
19590	0
19600	0
19610	0
19620	0
19630	0
19640	0
19650	0
19660	0
19670	0
19680	0
19690	0
19700	0
19710	0
19720	0
19730	0
19740	0
19750	0
19760	0
19770	1
19780	0
19790	0
19800	0
19810	0
19820	0
19830	0
19840	0
19850	0
19860	0
19870	0
19880	0
19890	0
19900	0
19910	0
19920	0
19930	0
19940	0
19950	0
19960	0
19970	0
19980	0
[truncated: 2,096 more rows]

## Sheet: EDFig1l EDS Spectra
Energy (eV)	Counts
0	0
10	0
20	0
30	0
40	0
50	1
60	0
70	2
80	1
90	2
100	4
110	2
120	8
130	10
140	14
150	25
160	22
170	43
180	49
190	49
200	90
210	133
220	198
230	348
240	458
250	655
260	735
270	777
280	738
290	624
300	393
310	289
320	196
330	117
340	103
350	104
360	109
370	110
380	111
390	125
400	134
410	170
420	196
430	278
440	402
450	646
460	1093
470	1962
480	3125
490	4713
500	6242
510	7468
520	7834
530	7097
540	5752
550	4213
560	2589
570	1421
580	754
590	333
600	182
610	81
620	73
630	63
640	66
650	51
660	88
670	79
680	82
690	73
700	89
710	80
720	101
730	95
740	94
750	86
760	109
770	89
780	91
790	82
800	79
810	103
820	97
830	101
840	85
850	102
860	99
870	94
880	100
890	117
900	113
910	107
920	103
930	128
940	118
950	116
960	133
970	119
980	127
990	126
1000	130
1010	142
1020	174
1030	146
1040	175
1050	158
1060	176
1070	165
1080	142
1090	152
1100	131
1110	160
1120	126
1130	129
1140	127
1150	140
1160	149
1170	125
1180	147
1190	171
1200	167
1210	194
1220	251
1230	246
1240	219
1250	233
1260	284
1270	268
1280	238
1290	225
1300	224
1310	185
1320	176
1330	209
1340	190
1350	169
1360	183
1370	225
1380	238
1390	275
1400	347
1410	547
1420	824
1430	1268
1440	1979
1450	2676
1460	3525
1470	4116
1480	4493
1490	4660
1500	4199
1510	3755
1520	3056
1530	2117
1540	1624
1550	1150
1560	790
1570	520
1580	360
1590	290
1600	289
1610	207
1620	253
1630	238
1640	323
1650	497
1660	806
1670	1319
1680	2037
1690	3091
1700	4440
1710	5784
1720	7142
1730	8095
1740	8311
1750	8020
1760	7252
1770	6139
1780	4688
1790	3413
1800	2324
1810	1689
1820	1138
1830	779
1840	567
1850	430
1860	363
1870	283
1880	243
1890	201
1900	149
1910	154
1920	96
1930	90
1940	99
1950	109
1960	119
1970	120
1980	154
1990	153
2000	186
2010	224
2020	278
2030	233
2040	281
2050	264
2060	267
2070	264
2080	253
2090	183
2100	199
2110	163
2120	166
2130	180
2140	155
2150	157
2160	142
2170	148
2180	120
2190	128
2200	95
2210	111
2220	110
2230	109
2240	96
2250	89
2260	104
2270	91
2280	81
2290	97
2300	96
2310	79
2320	87
2330	77
2340	69
2350	86
2360	73
2370	80
2380	92
2390	66
2400	77
2410	72
2420	72
2430	84
2440	80
2450	84
2460	94
2470	82
2480	73
2490	86
2500	78
2510	74
2520	84
2530	81
2540	71
2550	90
2560	84
2570	86
2580	83
2590	79
2600	88
2610	97
2620	87
2630	92
2640	74
2650	68
2660	68
2670	75
2680	67
2690	79
2700	76
2710	91
2720	72
2730	86
2740	64
2750	74
2760	73
2770	57
2780	88
2790	79
2800	75
2810	76
2820	57
2830	74
2840	74
2850	63
2860	89
2870	75
2880	78
2890	81
2900	85
2910	66
2920	74
2930	78
2940	81
2950	82
2960	78
2970	66
2980	86
2990	79
3000	83
3010	76
3020	85
3030	75
3040	83
3050	63
3060	98
3070	82
3080	78
3090	74
3100	74
3110	89
3120	84
3130	80
3140	79
3150	86
3160	93
3170	97
3180	89
3190	106
3200	131
3210	131
3220	160
3230	222
3240	299
3250	431
3260	540
3270	690
3280	855
3290	1011
3300	1123
3310	1218
3320	1193
3330	1165
3340	1001
3350	924
3360	819
3370	619
3380	442
3390	382
3400	268
3410	182
3420	142
3430	101
3440	100
3450	91
3460	89
3470	63
3480	71
3490	81
3500	91
3510	93
3520	90
3530	122
3540	134
3550	154
3560	156
3570	156
3580	209
3590	221
3600	164
3610	176
3620	153
3630	166
3640	152
3650	118
3660	113
3670	97
3680	89
3690	90
3700	76
3710	76
3720	64
3730	61
3740	55
3750	58
3760	61
3770	58
3780	60
3790	56
3800	58
3810	53
3820	67
3830	45
3840	73
3850	61
3860	47
3870	69
3880	52
3890	49
3900	57
3910	55
3920	50
3930	71
3940	46
3950	61
3960	56
3970	57
3980	65
3990	63
4000	57
4010	52
4020	73
4030	56
4040	57
4050	38
4060	70
4070	56
4080	63
4090	54
4100	69
4110	56
4120	54
4130	60
4140	49
4150	51
4160	60
4170	61
4180	61
4190	53
4200	58
4210	46
4220	50
4230	45
4240	60
4250	60
4260	52
4270	55
4280	62
4290	54
4300	61
4310	46
4320	46
4330	51
4340	36
4350	58
4360	55
4370	61
4380	54
4390	66
4400	51
4410	49
4420	51
4430	49
4440	65
4450	59
4460	71
4470	63
4480	55
4490	73
4500	66
4510	62
4520	79
4530	77
4540	61
4550	65
4560	66
4570	60
4580	57
4590	59
4600	64
4610	56
4620	48
4630	47
4640	64
4650	53
4660	52
4670	44
4680	45
4690	45
4700	58
4710	60
4720	46
4730	44
4740	59
4750	48
4760	44
4770	58
4780	50
4790	42
4800	44
4810	47
4820	69
4830	54
4840	47
4850	44
4860	42
4870	57
4880	45
4890	58
4900	50
4910	57
4920	41
4930	44
4940	40
4950	49
4960	45
4970	43
4980	38
4990	45
5000	50
5010	45
5020	42
5030	38
5040	46
5050	40
5060	39
5070	55
5080	37
5090	43
5100	35
5110	36
5120	40
5130	39
5140	47
5150	36
5160	44
5170	40
5180	39
5190	33
5200	37
5210	55
5220	39
5230	27
5240	37
5250	35
5260	31
5270	36
5280	37
5290	42
5300	41
5310	47
5320	44
5330	48
5340	43
5350	47
5360	58
5370	55
5380	55
5390	58
5400	54
5410	51
5420	61
5430	54
5440	70
5450	49
5460	49
5470	63
5480	47
5490	39
5500	40
5510	41
5520	44
5530	41
5540	42
5550	37
5560	44
5570	31
5580	31
5590	22
5600	37
5610	43
5620	32
5630	32
5640	53
5650	34
5660	24
5670	42
5680	45
5690	43
5700	36
5710	31
5720	33
5730	28
5740	30
5750	33
5760	40
5770	31
5780	37
5790	44
5800	47
5810	38
5820	37
5830	37
5840	26
5850	42
5860	35
5870	39
5880	27
5890	32
5900	35
5910	40
5920	36
5930	35
5940	33
5950	35
5960	37
5970	27
5980	33
5990	38
6000	33
6010	45
6020	32
6030	29
6040	35
6050	36
6060	32
6070	25
6080	26
6090	32
6100	28
6110	32
6120	28
6130	35
6140	25
6150	41
6160	32
6170	31
6180	21
6190	30
6200	23
6210	32
6220	31
6230	25
6240	35
6250	36
6260	35
6270	37
6280	30
6290	46
6300	31
6310	37
6320	50
6330	48
6340	44
6350	54
6360	63
6370	53
6380	58
6390	77
6400	73
6410	62
6420	68
6430	54
6440	69
6450	45
6460	64
6470	39
6480	46
6490	37
6500	39
6510	35
6520	21
6530	26
6540	32
6550	17
6560	31
6570	21
6580	20
6590	30
6600	23
6610	24
6620	22
6630	28
6640	18
6650	28
6660	24
6670	32
6680	30
6690	24
6700	23
6710	14
6720	26
6730	31
6740	20
6750	25
6760	31
6770	33
6780	27
6790	24
6800	22
6810	24
6820	19
6830	19
6840	17
6850	25
6860	19
6870	23
6880	28
6890	21
6900	16
6910	16
6920	23
6930	34
6940	21
6950	29
6960	27
6970	15
6980	20
6990	25
7000	17
7010	22
7020	18
7030	31
7040	24
7050	19
7060	36
7070	27
7080	28
7090	31
7100	15
7110	27
7120	26
7130	26
7140	24
7150	22
7160	26
7170	27
7180	19
7190	23
7200	22
7210	23
7220	30
7230	22
7240	24
7250	26
7260	19
7270	22
7280	22
7290	18
7300	17
7310	19
7320	21
7330	26
7340	18
7350	24
7360	19
7370	19
7380	19
7390	17
7400	21
7410	25
7420	29
7430	21
7440	19
7450	19
7460	22
7470	22
7480	20
7490	19
7500	29
7510	26
7520	19
7530	27
7540	15
7550	29
7560	19
7570	18
7580	24
7590	32
7600	24
7610	22
7620	20
7630	17
7640	26
7650	26
7660	17
7670	25
7680	20
7690	19
7700	22
7710	16
7720	11
7730	12
7740	13
7750	23
7760	14
7770	18
7780	25
7790	26
7800	14
7810	23
7820	19
7830	16
7840	24
7850	12
7860	10
7870	11
7880	21
7890	17
7900	20
7910	22
7920	22
7930	20
7940	13
7950	26
7960	15
7970	12
7980	18
7990	19
8000	16
8010	11
8020	24
8030	18
8040	15
8050	20
8060	19
8070	11
8080	17
8090	10
8100	17
8110	15
8120	19
8130	14
8140	14
8150	14
8160	13
8170	16
8180	22
8190	17
8200	17
8210	24
8220	21
8230	15
8240	14
8250	12
8260	16
8270	24
8280	19
8290	20
8300	19
8310	17
8320	10
8330	13
8340	12
8350	11
8360	20
8370	26
8380	19
8390	11
8400	14
8410	21
8420	13
8430	14
8440	16
8450	21
8460	13
8470	24
8480	19
8490	15
8500	16
8510	13
8520	11
8530	12
8540	8
8550	17
8560	18
8570	20
8580	11
8590	17
8600	14
8610	15
8620	14
8630	18
8640	9
8650	16
8660	25
8670	9
8680	14
8690	20
8700	14
8710	14
8720	20
8730	8
8740	15
8750	11
8760	21
8770	16
8780	16
8790	20
8800	15
8810	12
8820	13
8830	12
8840	14
8850	14
8860	14
8870	14
8880	13
8890	13
8900	20
8910	12
8920	13
8930	17
8940	11
8950	15
8960	13
8970	13
8980	13
8990	11
9000	9
9010	16
9020	12
9030	16
9040	16
9050	11
9060	16
9070	12
9080	18
9090	14
9100	11
9110	13
9120	15
9130	10
9140	10
9150	15
9160	9
9170	11
9180	16
9190	14
9200	14
9210	13
9220	11
9230	10
9240	6
9250	21
9260	18
9270	16
9280	14
9290	11
9300	19
9310	12
9320	14
9330	7
9340	17
9350	11
9360	16
9370	11
9380	12
9390	11
9400	8
9410	11
9420	8
9430	11
9440	14
9450	17
9460	10
9470	19
9480	16
9490	5
9500	9
9510	10
9520	8
9530	10
9540	6
9550	13
9560	13
9570	18
9580	11
9590	10
9600	12
9610	10
9620	13
9630	15
9640	7
9650	13
9660	11
9670	25
9680	12
9690	15
9700	12
9710	8
9720	10
9730	9
9740	13
9750	14
9760	14
9770	12
9780	5
9790	6
9800	13
9810	7
9820	8
9830	13
9840	13
9850	11
9860	11
9870	10
9880	11
9890	12
9900	14
9910	9
9920	5
9930	7
9940	16
9950	13
9960	7
9970	8
9980	13
9990	12
10000	15
10010	11
10020	8
10030	16
10040	11
10050	11
10060	8
10070	6
10080	8
10090	12
10100	6
10110	7
10120	6
10130	8
10140	8
10150	9
10160	12
10170	6
10180	11
10190	16
10200	8
10210	11
10220	16
10230	12
10240	15
10250	10
10260	4
10270	11
10280	12
10290	11
10300	14
10310	9
10320	9
10330	5
10340	9
10350	14
10360	6
10370	13
10380	7
10390	9
10400	7
10410	4
10420	14
10430	7
10440	8
10450	6
10460	9
10470	17
10480	12
10490	5
10500	9
10510	7
10520	12
10530	18
10540	8
10550	12
10560	11
10570	8
10580	12
10590	8
10600	13
10610	18
10620	6
10630	9
10640	5
10650	8
10660	8
10670	10
10680	14
10690	5
10700	11
10710	7
10720	9
10730	12
10740	13
10750	13
10760	11
10770	8
10780	5
10790	9
10800	17
10810	8
10820	6
10830	6
10840	10
10850	8
10860	12
10870	10
10880	6
10890	9
10900	9
10910	3
10920	12
10930	11
10940	7
10950	10
10960	5
10970	10
10980	6
10990	12
11000	10
11010	10
11020	7
11030	8
11040	6
11050	6
11060	10
11070	8
11080	13
11090	10
11100	6
11110	10
11120	12
11130	14
11140	14
11150	9
11160	6
11170	8
11180	7
11190	8
11200	11
11210	8
11220	8
11230	9
11240	12
11250	10
11260	4
11270	10
11280	9
11290	11
11300	13
11310	8
11320	3
11330	2
11340	8
11350	10
11360	12
11370	7
11380	8
11390	8
11400	5
11410	9
11420	7
11430	7
11440	4
11450	8
11460	5
11470	6
11480	6
11490	8
11500	9
11510	9
11520	2
11530	15
11540	7
11550	4
11560	8
11570	4
11580	2
11590	4
11600	10
11610	9
11620	10
11630	6
11640	4
11650	8
11660	8
11670	5
11680	9
11690	9
11700	6
11710	14
11720	7
11730	6
11740	4
11750	4
11760	9
11770	9
11780	6
11790	5
11800	8
11810	7
11820	7
11830	5
11840	6
11850	10
11860	11
11870	3
11880	6
11890	5
11900	1
11910	7
11920	8
11930	5
11940	5
11950	6
11960	3
11970	8
11980	4
11990	4
12000	8
12010	6
12020	8
12030	10
12040	7
12050	6
12060	9
12070	5
12080	6
12090	6
12100	6
12110	8
12120	5
12130	4
12140	6
12150	10
12160	12
12170	9
12180	8
12190	7
12200	6
12210	6
12220	7
12230	10
12240	6
12250	4
12260	7
12270	6
12280	3
12290	5
12300	5
12310	8
12320	4
12330	3
12340	3
12350	4
12360	1
12370	5
12380	5
12390	9
12400	1
12410	7
12420	2
12430	3
12440	5
12450	3
12460	11
12470	3
12480	9
12490	10
12500	10
12510	7
12520	4
12530	5
12540	6
12550	7
12560	4
12570	4
12580	5
12590	5
12600	6
12610	7
12620	11
12630	5
12640	4
12650	5
12660	8
12670	2
12680	6
12690	4
12700	7
12710	5
12720	11
12730	7
12740	7
12750	6
12760	4
12770	5
12780	6
12790	9
12800	7
12810	9
12820	1
12830	7
12840	4
12850	6
12860	5
12870	4
12880	4
12890	5
12900	6
12910	5
12920	5
12930	3
12940	7
12950	2
12960	5
12970	6
12980	1
12990	4
13000	3
13010	6
13020	3
13030	1
13040	6
13050	6
13060	7
13070	6
13080	7
13090	9
13100	7
13110	3
13120	2
13130	5
13140	3
13150	3
13160	6
13170	6
13180	7
13190	3
13200	9
13210	1
13220	3
13230	5
13240	6
13250	2
13260	3
13270	3
13280	3
13290	8
13300	3
13310	4
13320	2
13330	3
13340	3
13350	5
13360	11
13370	4
13380	3
13390	7
13400	1
13410	3
13420	1
13430	5
13440	3
13450	5
13460	7
13470	4
13480	3
13490	2
13500	7
13510	2
13520	3
13530	2
13540	5
13550	0
13560	4
13570	2
13580	4
13590	2
13600	2
13610	4
13620	6
13630	1
13640	4
13650	2
13660	1
13670	2
13680	3
13690	3
13700	3
13710	3
13720	7
13730	4
13740	3
13750	4
13760	5
13770	10
13780	6
13790	3
13800	3
13810	5
13820	7
13830	5
13840	3
13850	5
13860	3
13870	3
13880	1
13890	3
13900	3
13910	4
13920	5
13930	2
13940	6
13950	6
13960	2
13970	4
13980	1
13990	3
14000	5
14010	1
14020	1
14030	1
14040	3
14050	5
14060	5
14070	0
14080	3
14090	5
14100	4
14110	4
14120	5
14130	4
14140	4
14150	3
14160	1
14170	7
14180	5
14190	4
14200	2
14210	4
14220	3
14230	1
14240	4
14250	2
14260	4
14270	4
14280	2
14290	1
14300	3
14310	5
14320	3
14330	0
14340	1
14350	4
14360	6
14370	4
14380	2
14390	2
14400	0
14410	3
14420	4
14430	2
14440	2
14450	2
14460	0
14470	1
14480	2
14490	3
14500	2
14510	1
14520	3
14530	1
14540	4
14550	3
14560	2
14570	0
14580	3
14590	2
14600	5
14610	6
14620	3
14630	3
14640	3
14650	1
14660	8
14670	1
14680	1
14690	5
14700	2
14710	1
14720	3
14730	1
14740	3
14750	7
14760	0
14770	3
14780	0
14790	1
14800	4
14810	5
14820	3
14830	0
14840	3
14850	3
14860	1
14870	1
14880	0
14890	4
14900	4
14910	2
14920	0
14930	2
14940	2
14950	2
14960	2
14970	1
14980	1
14990	4
15000	4
15010	2
15020	2
15030	1
15040	1
15050	4
15060	0
15070	2
15080	1
15090	4
15100	3
15110	3
15120	3
15130	2
15140	1
15150	2
15160	2
15170	3
15180	2
15190	4
15200	2
15210	5
15220	0
15230	2
15240	1
15250	0
15260	3
15270	4
15280	0
15290	1
15300	3
15310	0
15320	0
15330	2
15340	1
15350	2
15360	0
15370	2
15380	0
15390	2
15400	0
15410	0
15420	3
15430	1
15440	2
15450	3
15460	0
15470	5
15480	1
15490	1
15500	1
15510	5
15520	2
15530	2
15540	1
15550	4
15560	1
15570	1
15580	1
15590	3
15600	2
15610	2
15620	4
15630	3
15640	3
15650	3
15660	3
15670	3
15680	2
15690	4
15700	0
15710	7
15720	3
15730	3
15740	4
15750	4
15760	2
15770	2
15780	0
15790	1
15800	1
15810	1
15820	3
15830	1
15840	1
15850	3
15860	2
15870	1
15880	1
15890	3
15900	2
15910	1
15920	3
15930	2
15940	2
15950	2
15960	1
15970	0
15980	0
15990	3
16000	2
16010	2
16020	1
16030	4
16040	1
16050	0
16060	2
16070	1
16080	1
16090	1
16100	0
16110	0
16120	2
16130	2
16140	1
16150	1
16160	1
16170	1
16180	1
16190	0
16200	0
16210	0
16220	0
16230	0
16240	2
16250	0
16260	0
16270	1
16280	2
16290	1
16300	1
16310	0
16320	2
16330	2
16340	1
16350	1
16360	1
16370	0
16380	1
16390	3
16400	2
16410	0
16420	1
16430	3
16440	0
16450	2
16460	0
16470	1
16480	1
16490	1
16500	2
16510	2
16520	0
16530	3
16540	1
16550	2
16560	1
16570	0
16580	1
16590	1
16600	2
16610	2
16620	2
16630	1
16640	0
16650	1
16660	0
16670	1
16680	0
16690	1
16700	1
16710	0
16720	0
16730	0
16740	0
16750	3
16760	1
16770	1
16780	2
16790	0
16800	1
16810	2
16820	0
16830	2
16840	2
16850	0
16860	1
16870	1
16880	0
16890	1
16900	2
16910	3
16920	0
16930	1
16940	0
16950	0
16960	1
16970	1
16980	1
16990	4
17000	1
17010	1
17020	0
17030	2
17040	0
17050	1
17060	0
17070	0
17080	0
17090	1
17100	0
17110	1
17120	0
17130	0
17140	0
17150	0
17160	2
17170	1
17180	0
17190	0
17200	0
17210	0
17220	1
17230	0
17240	0
17250	1
17260	1
17270	0
17280	2
17290	0
17300	2
17310	1
17320	1
17330	0
17340	0
17350	0
17360	0
17370	0
17380	0
17390	0
17400	2
17410	1
17420	1
17430	1
17440	1
17450	0
17460	0
17470	1
17480	0
17490	0
17500	0
17510	0
17520	3
17530	1
17540	0
17550	1
17560	0
17570	2
17580	0
17590	2
17600	1
17610	0
17620	1
17630	0
17640	0
17650	0
17660	0
17670	0
17680	1
17690	0
17700	2
17710	0
17720	0
17730	0
17740	1
17750	0
17760	1
17770	0
17780	0
17790	0
17800	1
17810	0
17820	1
17830	0
17840	0
17850	0
17860	0
17870	1
17880	0
17890	1
17900	0
17910	0
17920	1
17930	0
17940	0
17950	1
17960	0
17970	0
17980	1
17990	2
18000	0
18010	1
18020	1
18030	1
18040	0
18050	0
18060	2
18070	0
18080	0
18090	0
18100	0
18110	1
18120	0
18130	1
18140	1
18150	1
18160	0
18170	0
18180	0
18190	0
18200	0
18210	0
18220	0
18230	1
18240	0
18250	1
18260	0
18270	2
18280	0
18290	0
18300	0
18310	2
18320	0
18330	0
18340	1
18350	0
18360	0
18370	1
18380	1
18390	1
18400	0
18410	0
18420	0
18430	1
18440	1
18450	0
18460	0
18470	0
18480	1
18490	0
18500	1
18510	1
18520	0
18530	0
18540	0
18550	1
18560	0
18570	0
18580	0
18590	0
18600	0
18610	0
18620	0
18630	0
18640	0
18650	0
18660	0
18670	0
18680	1
18690	0
18700	1
18710	1
18720	0
18730	1
18740	0
18750	0
18760	0
18770	0
18780	1
18790	0
18800	0
18810	0
18820	0
18830	1
18840	0
18850	0
18860	0
18870	0
18880	1
18890	0
18900	0
18910	0
18920	0
18930	0
18940	1
18950	0
18960	0
18970	0
18980	0
18990	0
19000	0
19010	0
19020	0
19030	0
19040	0
19050	0
19060	0
19070	0
19080	0
19090	1
19100	0
19110	0
19120	0
19130	0
19140	0
19150	0
19160	0
19170	0
19180	0
19190	0
19200	0
19210	0
19220	0
19230	0
19240	0
19250	0
19260	0
19270	0
19280	0
19290	0
19300	0
19310	0
19320	0
19330	0
19340	1
19350	1
19360	0
19370	0
19380	0
19390	0
19400	1
19410	0
19420	0
19430	0
19440	0
19450	0
19460	0
19470	0
19480	0
19490	0
19500	0
19510	0
19520	0
19530	0
19540	0
19550	0
19560	0
19570	0
19580	0
19590	0
19600	0
19610	0
19620	0
19630	0
19640	0
19650	0
19660	0
19670	0
19680	0
19690	0
19700	0
19710	0
19720	0
19730	0
19740	0
19750	0
19760	0
19770	0
19780	0
19790	0
19800	0
19810	0
19820	0
19830	0
19840	0
19850	0
19860	0
19870	0
19880	0
19890	0
19900	0
19910	0
19920	0
19930	0
19940	0
19950	0
19960	0
19970	0
19980	0
[truncated: 2,096 more rows]

## Sheet: EDFig1m EDS Spectra
Energy (eV)	Counts
0	0
10	0
20	0
30	0
40	1
50	0
60	1
70	0
80	2
90	1
100	0
110	3
120	5
130	14
140	17
150	19
160	31
170	45
180	63
190	60
200	97
210	176
220	220
230	336
240	482
250	726
260	849
270	869
280	771
290	664
300	427
310	296
320	195
330	129
340	110
350	92
360	97
370	101
380	125
390	127
400	148
410	155
420	212
430	260
440	418
450	693
460	1182
470	2054
480	3193
490	4725
500	6475
510	7560
520	7850
530	7311
540	6054
550	4356
560	2788
570	1500
580	760
590	360
600	178
610	88
620	72
630	73
640	70
650	61
660	91
670	76
680	86
690	87
700	107
710	95
720	79
730	99
740	91
750	83
760	107
770	74
780	95
790	95
800	88
810	97
820	87
830	103
840	117
850	103
860	85
870	95
880	84
890	103
900	101
910	96
920	146
930	131
940	119
950	129
960	111
970	149
980	139
990	125
1000	123
1010	140
1020	160
1030	173
1040	155
1050	194
1060	170
1070	169
1080	157
1090	168
1100	153
1110	138
1120	170
1130	142
1140	151
1150	140
1160	132
1170	157
1180	139
1190	173
1200	181
1210	199
1220	241
1230	230
1240	266
1250	256
1260	300
1270	311
1280	238
1290	215
1300	198
1310	200
1320	200
1330	188
1340	201
1350	190
1360	160
1370	179
1380	253
1390	293
1400	393
1410	560
1420	857
1430	1424
1440	2074
1450	2837
1460	3730
1470	4300
1480	4953
1490	4911
1500	4581
1510	4057
1520	3288
1530	2470
1540	1771
1550	1186
1560	795
1570	516
1580	421
1590	307
1600	264
1610	227
1620	227
1630	253
1640	318
1650	505
1660	806
1670	1328
1680	2078
1690	3121
1700	4493
1710	5783
1720	6985
1730	8004
1740	8533
1750	8126
1760	7178
1770	6070
1780	4747
1790	3605
1800	2372
1810	1614
1820	1129
1830	709
1840	606
1850	434
1860	359
1870	296
1880	211
1890	193
1900	154
1910	133
1920	117
1930	90
1940	77
1950	101
1960	111
1970	89
1980	117
1990	155
2000	148
2010	167
2020	191
2030	219
2040	211
2050	201
2060	200
2070	173
2080	170
2090	154
2100	147
2110	140
2120	149
2130	136
2140	132
2150	119
2160	127
2170	120
2180	122
2190	100
2200	111
2210	107
2220	94
2230	95
2240	72
2250	93
2260	91
2270	80
2280	81
2290	76
2300	85
2310	89
2320	75
2330	96
2340	79
2350	74
2360	84
2370	78
2380	85
2390	82
2400	78
2410	84
2420	71
2430	72
2440	89
2450	96
2460	66
2470	89
2480	94
2490	61
2500	77
2510	76
2520	73
2530	91
2540	84
2550	70
2560	88
2570	80
2580	68
2590	72
2600	74
2610	101
2620	86
2630	71
2640	69
2650	96
2660	80
2670	61
2680	70
2690	91
2700	92
2710	93
2720	68
2730	71
2740	76
2750	79
2760	90
2770	91
2780	68
2790	83
2800	70
2810	72
2820	70
2830	69
2840	72
2850	70
2860	58
2870	92
2880	89
2890	87
2900	76
2910	61
2920	79
2930	76
2940	60
2950	61
2960	75
2970	76
2980	69
2990	72
3000	86
3010	83
3020	97
3030	86
3040	75
3050	83
3060	73
3070	63
3080	74
3090	81
3100	94
3110	56
3120	84
3130	84
3140	93
3150	88
3160	86
3170	99
3180	91
3190	91
3200	142
3210	133
3220	169
3230	225
3240	348
3250	405
3260	560
3270	693
3280	882
3290	979
3300	1072
3310	1137
3320	1200
3330	1175
3340	1005
3350	971
3360	763
3370	624
3380	484
3390	369
3400	260
3410	192
3420	145
3430	128
3440	85
3450	87
3460	91
3470	67
3480	77
3490	73
3500	74
3510	94
3520	127
3530	104
3540	130
3550	148
3560	171
3570	167
3580	182
3590	194
3600	206
3610	186
3620	209
3630	163
3640	145
3650	135
3660	113
3670	101
3680	81
3690	66
3700	70
3710	66
3720	65
3730	60
3740	63
3750	46
3760	51
3770	50
3780	54
3790	67
3800	59
3810	68
3820	58
3830	60
3840	51
3850	61
3860	66
3870	59
3880	60
3890	59
3900	55
3910	65
3920	55
3930	67
3940	53
3950	66
3960	49
3970	58
3980	49
3990	61
4000	63
4010	72
4020	49
4030	51
4040	59
4050	63
4060	68
4070	58
4080	59
4090	44
4100	58
4110	62
4120	56
4130	48
4140	56
4150	59
4160	70
4170	51
4180	62
4190	56
4200	62
4210	65
4220	56
4230	56
4240	41
4250	47
4260	55
4270	42
4280	51
4290	51
4300	55
4310	38
4320	67
4330	57
4340	52
4350	53
4360	51
4370	42
4380	50
4390	57
4400	44
4410	64
4420	56
4430	55
4440	55
4450	61
4460	61
4470	65
4480	70
4490	66
4500	75
4510	72
4520	66
4530	68
4540	66
4550	44
4560	55
4570	58
4580	62
4590	54
4600	56
4610	38
4620	48
4630	58
4640	43
4650	41
4660	45
4670	47
4680	41
4690	49
4700	34
4710	48
4720	44
4730	29
4740	42
4750	49
4760	47
4770	59
4780	54
4790	45
4800	36
4810	50
4820	48
4830	54
4840	59
4850	38
4860	43
4870	52
4880	43
4890	49
4900	47
4910	45
4920	54
4930	46
4940	45
4950	42
4960	53
4970	54
4980	33
4990	44
5000	37
5010	44
5020	45
5030	41
5040	51
5050	48
5060	43
5070	50
5080	40
5090	43
5100	41
5110	39
5120	48
5130	37
5140	30
5150	33
5160	43
5170	46
5180	54
5190	35
5200	38
5210	31
5220	37
5230	40
5240	43
5250	36
5260	39
5270	46
5280	40
5290	43
5300	55
5310	35
5320	49
5330	51
5340	45
5350	45
5360	39
5370	56
5380	51
5390	46
5400	53
5410	60
5420	55
5430	62
5440	51
5450	55
5460	49
5470	45
5480	48
5490	45
5500	43
5510	46
5520	44
5530	49
5540	42
5550	34
5560	53
5570	30
5580	37
5590	41
5600	30
5610	37
5620	39
5630	38
5640	38
5650	29
5660	36
5670	26
5680	37
5690	29
5700	29
5710	39
5720	34
5730	34
5740	38
5750	31
5760	25
5770	33
5780	38
5790	28
5800	35
5810	23
5820	32
5830	36
5840	27
5850	35
5860	29
5870	34
5880	43
5890	30
5900	38
5910	40
5920	32
5930	44
5940	39
5950	27
5960	38
5970	31
5980	35
5990	35
6000	30
6010	30
6020	29
6030	38
6040	34
6050	33
6060	36
6070	30
6080	32
6090	29
6100	35
6110	32
6120	23
6130	29
6140	31
6150	33
6160	27
6170	36
6180	26
6190	28
6200	33
6210	31
6220	29
6230	31
6240	31
6250	26
6260	31
6270	33
6280	25
6290	30
6300	39
6310	33
6320	47
6330	45
6340	60
6350	54
6360	46
6370	67
6380	70
6390	83
6400	75
6410	60
6420	60
6430	68
6440	55
6450	46
6460	54
6470	38
6480	38
6490	36
6500	45
6510	28
6520	20
6530	27
6540	33
6550	23
6560	25
6570	23
6580	27
6590	28
6600	30
6610	24
6620	24
6630	33
6640	27
6650	25
6660	25
6670	21
6680	26
6690	28
6700	36
6710	34
6720	28
6730	30
6740	25
6750	12
6760	34
6770	17
6780	15
6790	19
6800	20
6810	21
6820	29
6830	24
6840	25
6850	29
6860	18
6870	24
6880	28
6890	28
6900	22
6910	23
6920	22
6930	29
6940	20
6950	25
6960	31
6970	18
6980	20
6990	29
7000	22
7010	32
7020	32
7030	22
7040	26
7050	35
7060	25
7070	32
7080	22
7090	35
7100	31
7110	26
7120	33
7130	21
7140	29
7150	15
7160	21
7170	19
7180	17
7190	21
7200	21
7210	22
7220	17
7230	26
7240	22
7250	24
7260	15
7270	27
7280	25
7290	26
7300	16
7310	19
7320	24
7330	25
7340	25
7350	21
7360	25
7370	24
7380	26
7390	23
7400	17
7410	23
7420	19
7430	24
7440	25
7450	17
7460	15
7470	25
7480	19
7490	14
7500	19
7510	18
7520	16
7530	24
7540	25
7550	20
7560	21
7570	19
7580	12
7590	18
7600	23
7610	16
7620	18
7630	26
7640	14
7650	17
7660	12
7670	23
7680	27
7690	25
7700	14
7710	26
7720	18
7730	20
7740	18
7750	29
7760	22
7770	23
7780	13
7790	24
7800	21
7810	16
7820	18
7830	14
7840	22
7850	15
7860	22
7870	24
7880	18
7890	12
7900	21
7910	19
7920	15
7930	21
7940	11
7950	17
7960	24
7970	21
7980	17
7990	18
8000	22
8010	15
8020	21
8030	13
8040	19
8050	23
8060	22
8070	19
8080	15
8090	10
8100	20
8110	20
8120	15
8130	13
8140	15
8150	15
8160	24
8170	17
8180	15
8190	10
8200	17
8210	15
8220	20
8230	9
8240	21
8250	19
8260	13
8270	22
8280	28
8290	13
8300	13
8310	23
8320	8
8330	15
8340	17
8350	15
8360	13
8370	13
8380	12
8390	14
8400	20
8410	14
8420	14
8430	18
8440	17
8450	15
8460	13
8470	15
8480	23
8490	17
8500	21
8510	13
8520	23
8530	16
8540	8
8550	14
8560	16
8570	14
8580	9
8590	16
8600	11
8610	11
8620	15
8630	13
8640	16
8650	13
8660	13
8670	10
8680	20
8690	24
8700	22
8710	14
8720	9
8730	14
8740	20
8750	14
8760	20
8770	7
8780	13
8790	14
8800	14
8810	10
8820	8
8830	13
8840	14
8850	14
8860	17
8870	10
8880	12
8890	14
8900	16
8910	11
8920	14
8930	12
8940	20
8950	10
8960	16
8970	20
8980	15
8990	15
9000	14
9010	12
9020	9
9030	17
9040	18
9050	8
9060	11
9070	16
9080	16
9090	11
9100	16
9110	15
9120	18
9130	13
9140	21
9150	17
9160	14
9170	16
9180	11
9190	11
9200	9
9210	16
9220	7
9230	8
9240	15
9250	9
9260	15
9270	19
9280	8
9290	16
9300	17
9310	11
9320	15
9330	10
9340	9
9350	7
9360	16
9370	12
9380	11
9390	12
9400	11
9410	13
9420	11
9430	19
9440	15
9450	9
9460	9
9470	8
9480	9
9490	9
9500	15
9510	12
9520	11
9530	7
9540	13
9550	15
9560	12
9570	13
9580	7
9590	17
9600	7
9610	11
9620	20
9630	11
9640	12
9650	14
9660	15
9670	8
9680	14
9690	18
9700	6
9710	5
9720	11
9730	7
9740	10
9750	12
9760	14
9770	17
9780	11
9790	10
9800	16
9810	16
9820	8
9830	10
9840	10
9850	10
9860	8
9870	10
9880	7
9890	11
9900	14
9910	10
9920	9
9930	12
9940	10
9950	12
9960	10
9970	12
9980	10
9990	7
10000	10
10010	12
10020	9
10030	11
10040	10
10050	9
10060	19
10070	10
10080	8
10090	7
10100	10
10110	9
10120	10
10130	14
10140	15
10150	13
10160	11
10170	10
10180	10
10190	9
10200	14
10210	11
10220	9
10230	9
10240	9
10250	12
10260	10
10270	13
10280	3
10290	7
10300	7
10310	11
10320	10
10330	12
10340	12
10350	13
10360	4
10370	13
10380	14
10390	11
10400	10
10410	11
10420	4
10430	6
10440	6
10450	13
10460	9
10470	10
10480	10
10490	8
10500	9
10510	9
10520	6
10530	8
10540	10
10550	9
10560	8
10570	8
10580	13
10590	10
10600	13
10610	10
10620	9
10630	4
10640	5
10650	4
10660	13
10670	9
10680	11
10690	10
10700	10
10710	11
10720	7
10730	10
10740	12
10750	10
10760	9
10770	10
10780	6
10790	6
10800	10
10810	9
10820	7
10830	7
10840	5
10850	3
10860	9
10870	8
10880	6
10890	5
10900	6
10910	11
10920	13
10930	6
10940	5
10950	10
10960	8
10970	11
10980	9
10990	8
11000	10
11010	8
11020	10
11030	11
11040	6
11050	7
11060	9
11070	10
11080	7
11090	6
11100	5
11110	9
11120	12
11130	11
11140	12
11150	6
11160	8
11170	10
11180	7
11190	11
11200	12
11210	8
11220	7
11230	9
11240	9
11250	9
11260	4
11270	9
11280	7
11290	10
11300	6
11310	6
11320	6
11330	10
11340	8
11350	8
11360	7
11370	9
11380	14
11390	6
11400	4
11410	7
11420	8
11430	7
11440	6
11450	4
11460	4
11470	3
11480	6
11490	13
11500	9
11510	2
11520	5
11530	7
11540	5
11550	6
11560	8
11570	7
11580	11
11590	4
11600	7
11610	11
11620	8
11630	9
11640	9
11650	5
11660	5
11670	9
11680	5
11690	6
11700	11
11710	7
11720	8
11730	4
11740	14
11750	9
11760	9
11770	9
11780	3
11790	8
11800	7
11810	7
11820	9
11830	5
11840	6
11850	10
11860	7
11870	3
11880	3
11890	9
11900	9
11910	4
11920	11
11930	5
11940	4
11950	8
11960	4
11970	4
11980	8
11990	9
12000	5
12010	13
12020	6
12030	8
12040	5
12050	3
12060	4
12070	5
12080	6
12090	6
12100	6
12110	4
12120	5
12130	3
12140	4
12150	8
12160	5
12170	3
12180	12
12190	4
12200	7
12210	3
12220	6
12230	0
12240	9
12250	3
12260	3
12270	9
12280	4
12290	7
12300	3
12310	4
12320	3
12330	4
12340	4
12350	3
12360	10
12370	5
12380	5
12390	4
12400	2
12410	5
12420	6
12430	3
12440	3
12450	5
12460	7
12470	3
12480	5
12490	5
12500	3
12510	7
12520	5
12530	7
12540	2
12550	7
12560	4
12570	2
12580	5
12590	6
12600	7
12610	6
12620	4
12630	6
12640	8
12650	7
12660	5
12670	5
12680	4
12690	4
12700	8
12710	5
12720	5
12730	4
12740	6
12750	6
12760	3
12770	5
12780	5
12790	4
12800	8
12810	3
12820	6
12830	3
12840	5
12850	6
12860	6
12870	6
12880	1
12890	1
12900	4
12910	3
12920	0
12930	5
12940	2
12950	12
12960	9
12970	4
12980	9
12990	1
13000	2
13010	6
13020	6
13030	7
13040	5
13050	3
13060	4
13070	6
13080	11
13090	2
13100	5
13110	3
13120	3
13130	8
13140	3
13150	7
13160	7
13170	4
13180	7
13190	3
13200	0
13210	4
13220	8
13230	0
13240	2
13250	6
13260	5
13270	7
13280	4
13290	5
13300	8
13310	5
13320	3
13330	7
13340	1
13350	3
13360	4
13370	4
13380	2
13390	7
13400	6
13410	5
13420	3
13430	2
13440	3
13450	1
13460	4
13470	6
13480	3
13490	4
13500	1
13510	2
13520	4
13530	3
13540	0
13550	3
13560	1
13570	0
13580	5
13590	3
13600	1
13610	9
13620	4
13630	2
13640	1
13650	2
13660	8
13670	2
13680	1
13690	4
13700	3
13710	6
13720	3
13730	5
13740	2
13750	2
13760	5
13770	3
13780	0
13790	0
13800	10
13810	1
13820	2
13830	7
13840	1
13850	3
13860	4
13870	1
13880	4
13890	5
13900	6
13910	4
13920	4
13930	1
13940	2
13950	3
13960	3
13970	2
13980	1
13990	3
14000	3
14010	5
14020	3
14030	1
14040	3
14050	0
14060	2
14070	6
14080	3
14090	2
14100	4
14110	3
14120	2
14130	5
14140	1
14150	2
14160	3
14170	3
14180	2
14190	6
14200	3
14210	4
14220	1
14230	1
14240	6
14250	3
14260	2
14270	6
14280	4
14290	3
14300	4
14310	1
14320	6
14330	1
14340	3
14350	4
14360	2
14370	5
14380	1
14390	2
14400	2
14410	3
14420	1
14430	2
14440	6
14450	6
14460	2
14470	0
14480	0
14490	3
14500	1
14510	5
14520	1
14530	2
14540	4
14550	2
14560	5
14570	1
14580	2
14590	3
14600	2
14610	2
14620	2
14630	1
14640	3
14650	1
14660	1
14670	2
14680	2
14690	3
14700	2
14710	4
14720	2
14730	2
14740	2
14750	4
14760	5
14770	3
14780	1
14790	1
14800	1
14810	0
14820	2
14830	2
14840	0
14850	2
14860	2
14870	4
14880	1
14890	6
14900	1
14910	1
14920	2
14930	2
14940	2
14950	2
14960	2
14970	1
14980	5
14990	3
15000	1
15010	1
15020	2
15030	3
15040	2
15050	2
15060	3
15070	2
15080	2
15090	1
15100	0
15110	1
15120	0
15130	0
15140	3
15150	2
15160	2
15170	0
15180	4
15190	2
15200	2
15210	2
15220	0
15230	2
15240	1
15250	1
15260	3
15270	1
15280	2
15290	6
15300	0
15310	6
15320	1
15330	0
15340	0
15350	0
15360	1
15370	0
15380	2
15390	1
15400	0
15410	2
15420	1
15430	0
15440	2
15450	2
15460	4
15470	1
15480	0
15490	1
15500	3
15510	1
15520	0
15530	1
15540	4
15550	6
15560	2
15570	2
15580	3
15590	2
15600	1
15610	3
15620	1
15630	4
15640	3
15650	3
15660	0
15670	1
15680	3
15690	2
15700	1
15710	0
15720	2
15730	5
15740	0
15750	0
15760	1
15770	2
15780	1
15790	2
15800	2
15810	3
15820	3
15830	3
15840	4
15850	3
15860	4
15870	2
15880	1
15890	1
15900	2
15910	1
15920	2
15930	2
15940	0
15950	2
15960	2
15970	0
15980	0
15990	5
16000	1
16010	1
16020	2
16030	1
16040	1
16050	1
16060	2
16070	0
16080	0
16090	0
16100	2
16110	1
16120	0
16130	0
16140	1
16150	1
16160	0
16170	2
16180	0
16190	2
16200	3
16210	2
16220	0
16230	1
16240	0
16250	0
16260	2
16270	4
16280	0
16290	0
16300	2
16310	0
16320	0
16330	0
16340	1
16350	0
16360	3
16370	1
16380	0
16390	1
16400	0
16410	1
16420	0
16430	0
16440	0
16450	0
16460	2
16470	2
16480	1
16490	1
16500	1
16510	1
16520	1
16530	1
16540	2
16550	0
16560	0
16570	2
16580	2
16590	0
16600	0
16610	1
16620	0
16630	0
16640	3
16650	0
16660	1
16670	3
16680	0
16690	1
16700	1
16710	0
16720	1
16730	2
16740	1
16750	1
16760	1
16770	3
16780	1
16790	2
16800	0
16810	1
16820	0
16830	0
16840	1
16850	2
16860	1
16870	1
16880	3
16890	0
16900	1
16910	0
16920	0
16930	0
16940	1
16950	1
16960	1
16970	0
16980	1
16990	1
17000	2
17010	0
17020	1
17030	3
17040	1
17050	0
17060	1
17070	0
17080	0
17090	1
17100	1
17110	0
17120	1
17130	0
17140	0
17150	0
17160	1
17170	0
17180	0
17190	0
17200	0
17210	5
17220	3
17230	1
17240	0
17250	1
17260	0
17270	0
17280	2
17290	1
17300	0
17310	1
17320	1
17330	2
17340	1
17350	0
17360	0
17370	0
17380	1
17390	0
17400	0
17410	0
17420	0
17430	0
17440	2
17450	1
17460	0
17470	1
17480	1
17490	1
17500	2
17510	1
17520	1
17530	0
17540	0
17550	0
17560	1
17570	0
17580	3
17590	0
17600	1
17610	2
17620	1
17630	0
17640	0
17650	1
17660	1
17670	1
17680	0
17690	1
17700	0
17710	1
17720	0
17730	1
17740	1
17750	1
17760	0
17770	0
17780	1
17790	1
17800	1
17810	2
17820	1
17830	0
17840	1
17850	1
17860	1
17870	0
17880	0
17890	1
17900	0
17910	0
17920	0
17930	0
17940	0
17950	0
17960	0
17970	0
17980	0
17990	2
18000	0
18010	1
18020	1
18030	0
18040	1
18050	0
18060	0
18070	0
18080	0
18090	1
18100	0
18110	0
18120	1
18130	1
18140	0
18150	0
18160	0
18170	0
18180	1
18190	1
18200	1
18210	0
18220	0
18230	0
18240	0
18250	1
18260	0
18270	0
18280	0
18290	0
18300	0
18310	0
18320	0
18330	0
18340	0
18350	0
18360	0
18370	2
18380	0
18390	0
18400	0
18410	0
18420	0
18430	0
18440	1
18450	0
18460	0
18470	0
18480	0
18490	0
18500	0
18510	0
18520	0
18530	0
18540	0
18550	0
18560	1
18570	0
18580	0
18590	0
18600	0
18610	0
18620	0
18630	0
18640	1
18650	0
18660	1
18670	1
18680	1
18690	0
18700	0
18710	0
18720	0
18730	0
18740	0
18750	0
18760	1
18770	0
18780	0
18790	0
18800	0
18810	0
18820	0
18830	0
18840	0
18850	0
18860	0
18870	0
18880	0
18890	0
18900	1
18910	0
18920	0
18930	0
18940	0
18950	0
18960	0
18970	1
18980	0
18990	0
19000	0
19010	0
19020	0
19030	0
19040	1
19050	0
19060	0
19070	0
19080	0
19090	0
19100	0
19110	0
19120	0
19130	0
19140	0
19150	0
19160	0
19170	0
19180	1
19190	0
19200	1
19210	1
19220	0
19230	0
19240	0
19250	0
19260	0
19270	0
19280	0
19290	0
19300	0
19310	0
19320	0
19330	0
19340	0
19350	0
19360	0
19370	0
19380	0
19390	0
19400	0
19410	0
19420	0
19430	0
19440	0
19450	1
19460	0
19470	0
19480	0
19490	0
19500	0
19510	0
19520	0
19530	0
19540	0
19550	0
19560	0
19570	0
19580	0
19590	0
19600	0
19610	0
19620	0
19630	0
19640	0
19650	0
19660	0
19670	0
19680	0
19690	0
19700	0
19710	0
19720	0
19730	0
19740	0
19750	0
19760	0
19770	0
19780	0
19790	0
19800	0
19810	0
19820	0
19830	0
19840	0
19850	1
19860	0
19870	0
19880	0
19890	0
19900	0
19910	0
19920	0
19930	0
19940	0
19950	0
19960	0
19970	0
19980	0
[truncated: 2,096 more rows]

## Sheet: EDFig1n EDS Spectra
Energy (eV)	Counts
0	0
10	0
20	0
30	0
40	0
50	0
60	0
70	0
80	1
90	4
100	2
110	2
120	5
130	8
140	14
150	22
160	33
170	36
180	55
190	50
200	87
210	128
220	217
230	343
240	531
250	662
260	791
270	826
280	793
290	614
300	427
310	290
320	171
330	140
340	99
350	109
360	121
370	118
380	100
390	118
400	140
410	173
420	219
430	280
440	394
450	655
460	1215
470	1981
480	3213
490	4755
500	6358
510	7459
520	7847
530	7279
540	5840
550	4309
560	2727
570	1571
580	747
590	383
600	153
610	75
620	65
630	61
640	57
650	66
660	81
670	67
680	65
690	79
700	71
710	97
720	71
730	86
740	82
750	78
760	68
770	87
780	102
790	87
800	66
810	86
820	102
830	102
840	94
850	111
860	72
870	106
880	110
890	115
900	94
910	106
920	117
930	101
940	111
950	119
960	128
970	85
980	130
990	121
1000	138
1010	138
1020	161
1030	156
1040	161
1050	191
1060	178
1070	174
1080	168
1090	131
1100	154
1110	120
1120	135
1130	139
1140	132
1150	144
1160	132
1170	142
1180	152
1190	150
1200	182
1210	186
1220	181
1230	213
1240	220
1250	247
1260	261
1270	265
1280	250
1290	224
1300	213
1310	167
1320	184
1330	192
1340	176
1350	189
1360	201
1370	189
1380	223
1390	248
1400	373
1410	525
1420	902
1430	1230
1440	1733
1450	2555
1460	3389
1470	3983
1480	4411
1490	4474
1500	4206
1510	3533
1520	3011
1530	2205
1540	1553
1550	1070
1560	769
1570	526
1580	411
1590	336
1600	241
1610	220
1620	221
1630	280
1640	337
1650	482
1660	823
1670	1370
1680	2186
1690	3251
1700	4771
1710	6060
1720	7361
1730	8499
1740	8703
1750	8368
1760	7564
1770	6212
1780	4882
1790	3542
1800	2448
1810	1668
1820	1138
1830	811
1840	585
1850	455
1860	362
1870	262
1880	214
1890	205
1900	135
1910	124
1920	94
1930	101
1940	81
1950	73
1960	81
1970	87
1980	68
1990	92
2000	100
2010	91
2020	102
2030	105
2040	88
2050	108
2060	107
2070	93
2080	85
2090	110
2100	81
2110	95
2120	87
2130	95
2140	101
2150	95
2160	83
2170	98
2180	83
2190	69
2200	87
2210	81
2220	77
2230	91
2240	85
2250	77
2260	74
2270	80
2280	75
2290	87
2300	80
2310	78
2320	69
2330	86
2340	85
2350	74
2360	64
2370	62
2380	88
2390	82
2400	67
2410	75
2420	86
2430	91
2440	70
2450	86
2460	89
2470	91
2480	65
2490	73
2500	65
2510	94
2520	76
2530	75
2540	58
2550	73
2560	73
2570	72
2580	75
2590	76
2600	86
2610	69
2620	66
2630	69
2640	67
2650	63
2660	70
2670	81
2680	79
2690	65
2700	76
2710	70
2720	76
2730	63
2740	100
2750	77
2760	83
2770	69
2780	69
2790	75
2800	77
2810	65
2820	64
2830	70
2840	69
2850	66
2860	86
2870	64
2880	78
2890	66
2900	81
2910	74
2920	84
2930	77
2940	75
2950	84
2960	69
2970	55
2980	71
2990	61
3000	65
3010	65
3020	68
3030	75
3040	68
3050	72
3060	76
3070	71
3080	64
3090	80
3100	64
3110	71
3120	69
3130	60
3140	81
3150	83
3160	87
3170	93
3180	97
3190	106
3200	111
3210	124
3220	171
3230	210
3240	321
3250	399
3260	548
3270	680
3280	805
3290	945
3300	1038
3310	1122
3320	1191
3330	1125
3340	1023
3350	923
3360	725
3370	595
3380	433
3390	351
3400	290
3410	182
3420	128
3430	104
3440	96
3450	74
3460	79
3470	71
3480	74
3490	66
3500	68
3510	88
3520	110
3530	112
3540	113
3550	140
3560	129
3570	145
3580	175
3590	191
3600	177
3610	174
3620	154
3630	181
3640	124
3650	112
3660	112
3670	96
3680	75
3690	81
3700	78
3710	60
3720	47
3730	47
3740	60
3750	57
3760	56
3770	59
3780	46
3790	57
3800	54
3810	63
3820	42
3830	68
3840	69
3850	57
3860	62
3870	56
3880	62
3890	59
3900	45
3910	55
3920	62
3930	60
3940	60
3950	63
3960	69
3970	53
3980	51
3990	61
4000	54
4010	53
4020	50
4030	62
4040	48
4050	58
4060	61
4070	58
4080	62
4090	45
4100	55
4110	43
4120	59
4130	45
4140	45
4150	49
4160	49
4170	46
4180	70
4190	44
4200	46
4210	51
4220	62
4230	50
4240	53
4250	54
4260	57
4270	41
4280	50
4290	67
4300	47
4310	48
4320	39
4330	57
4340	53
4350	40
4360	51
4370	48
4380	56
4390	56
4400	51
4410	47
4420	52
4430	47
4440	48
4450	52
4460	54
4470	70
4480	69
4490	65
4500	67
4510	64
4520	65
4530	72
4540	60
4550	60
4560	58
4570	75
4580	47
4590	58
4600	50
4610	53
4620	47
4630	44
4640	45
4650	36
4660	33
4670	52
4680	37
4690	34
4700	36
4710	45
4720	34
4730	63
4740	42
4750	43
4760	47
4770	47
4780	40
4790	44
4800	41
4810	43
4820	51
4830	33
4840	51
4850	33
4860	43
4870	39
4880	51
4890	52
4900	45
4910	49
4920	48
4930	50
4940	42
4950	60
4960	44
4970	38
4980	46
4990	48
5000	36
5010	31
5020	51
5030	37
5040	38
5050	35
5060	40
5070	40
5080	42
5090	42
5100	47
5110	31
5120	40
5130	40
5140	31
5150	39
5160	30
5170	38
5180	39
5190	35
5200	57
5210	41
5220	44
5230	42
5240	34
5250	36
5260	29
5270	44
5280	43
5290	38
5300	43
5310	30
5320	51
5330	43
5340	45
5350	49
5360	42
5370	58
5380	63
5390	57
5400	55
5410	61
5420	54
5430	54
5440	51
5450	51
5460	67
5470	40
5480	38
5490	40
5500	39
5510	38
5520	42
5530	35
5540	40
5550	37
5560	46
5570	45
5580	27
5590	33
5600	34
5610	22
5620	29
5630	34
5640	31
5650	42
5660	33
5670	22
5680	33
5690	32
5700	41
5710	30
5720	39
5730	39
5740	36
5750	26
5760	23
5770	27
5780	40
5790	35
5800	21
5810	29
5820	34
5830	38
5840	32
5850	40
5860	34
5870	44
5880	37
5890	23
5900	36
5910	29
5920	24
5930	32
5940	35
5950	37
5960	39
5970	37
5980	35
5990	34
6000	28
6010	28
6020	37
6030	23
6040	36
6050	29
6060	23
6070	33
6080	31
6090	25
6100	31
6110	26
6120	31
6130	35
6140	35
6150	28
6160	37
6170	31
6180	39
6190	33
6200	30
6210	32
6220	31
6230	22
6240	26
6250	33
6260	31
6270	25
6280	28
6290	32
6300	33
6310	48
6320	39
6330	48
6340	53
6350	49
6360	51
6370	73
6380	54
6390	59
6400	71
6410	59
6420	49
6430	69
6440	58
6450	60
6460	49
6470	50
6480	37
6490	37
6500	33
6510	31
6520	36
6530	30
6540	40
6550	22
6560	21
6570	22
6580	36
6590	38
6600	27
6610	29
6620	39
6630	18
6640	26
6650	25
6660	19
6670	32
6680	25
6690	12
6700	20
6710	23
6720	30
6730	27
6740	28
6750	27
6760	21
6770	24
6780	31
6790	13
6800	22
6810	25
6820	25
6830	23
6840	23
6850	32
6860	27
6870	23
6880	22
6890	23
6900	18
6910	19
6920	21
6930	24
6940	32
6950	28
6960	30
6970	28
6980	23
6990	24
7000	26
7010	30
7020	23
7030	29
7040	24
7050	24
7060	21
7070	32
7080	26
7090	28
7100	22
7110	36
7120	20
7130	26
7140	26
7150	32
7160	19
7170	11
7180	21
7190	24
7200	20
7210	21
7220	18
7230	19
7240	19
7250	18
7260	23
7270	31
7280	19
7290	16
7300	23
7310	22
7320	16
7330	16
7340	19
7350	15
7360	18
7370	20
7380	24
7390	19
7400	23
7410	20
7420	13
7430	26
7440	19
7450	23
7460	16
7470	16
7480	23
7490	15
7500	23
7510	20
7520	20
7530	26
7540	20
7550	20
7560	21
7570	24
7580	15
7590	17
7600	22
7610	15
7620	16
7630	25
7640	13
7650	14
7660	16
7670	23
7680	5
7690	27
7700	11
7710	13
7720	21
7730	31
7740	22
7750	14
7760	17
7770	20
7780	15
7790	18
7800	17
7810	15
7820	18
7830	18
7840	11
7850	13
7860	22
7870	14
7880	14
7890	15
7900	15
7910	19
7920	21
7930	16
7940	24
7950	9
7960	14
7970	21
7980	10
7990	18
8000	17
8010	12
8020	18
8030	20
8040	23
8050	15
8060	8
8070	18
8080	14
8090	11
8100	18
8110	16
8120	21
8130	15
8140	16
8150	18
8160	24
8170	14
8180	21
8190	13
8200	23
8210	20
8220	9
8230	20
8240	15
8250	15
8260	14
8270	16
8280	18
8290	19
8300	19
8310	22
8320	15
8330	25
8340	15
8350	24
8360	17
8370	20
8380	18
8390	20
8400	11
8410	14
8420	19
8430	10
8440	18
8450	25
8460	18
8470	13
8480	10
8490	13
8500	18
8510	17
8520	18
8530	12
8540	26
8550	9
8560	17
8570	12
8580	11
8590	13
8600	13
8610	10
8620	15
8630	21
8640	16
8650	15
8660	10
8670	13
8680	17
8690	18
8700	13
8710	18
8720	11
8730	10
8740	14
8750	12
8760	12
8770	9
8780	8
8790	9
8800	13
8810	17
8820	18
8830	9
8840	21
8850	18
8860	20
8870	9
8880	15
8890	16
8900	9
8910	15
8920	16
8930	12
8940	17
8950	10
8960	10
8970	12
8980	11
8990	11
9000	19
9010	18
9020	7
9030	12
9040	17
9050	20
9060	10
9070	8
9080	15
9090	13
9100	16
9110	12
9120	16
9130	11
9140	12
9150	12
9160	19
9170	11
9180	15
9190	15
9200	20
9210	18
9220	11
9230	14
9240	14
9250	8
9260	15
9270	18
9280	10
9290	18
9300	8
9310	11
9320	16
9330	8
9340	12
9350	10
9360	12
9370	13
9380	17
9390	9
9400	14
9410	8
9420	12
9430	20
9440	13
9450	12
9460	14
9470	11
9480	8
9490	13
9500	12
9510	14
9520	13
9530	23
9540	14
9550	9
9560	13
9570	14
9580	6
9590	8
9600	9
9610	16
9620	18
9630	10
9640	9
9650	12
9660	8
9670	16
9680	10
9690	11
9700	10
9710	12
9720	15
9730	17
9740	14
9750	11
9760	9
9770	9
9780	11
9790	9
9800	7
9810	10
9820	12
9830	12
9840	9
9850	8
9860	16
9870	7
9880	5
9890	9
9900	4
9910	14
9920	10
9930	10
9940	15
9950	12
9960	6
9970	8
9980	11
9990	8
10000	8
10010	9
10020	12
10030	11
10040	13
10050	13
10060	6
10070	10
10080	13
10090	7
10100	10
10110	13
10120	13
10130	11
10140	12
10150	7
10160	5
10170	10
10180	11
10190	10
10200	11
10210	11
10220	13
10230	9
10240	7
10250	10
10260	15
10270	6
10280	10
10290	9
10300	13
10310	11
10320	10
10330	12
10340	12
10350	14
10360	13
10370	14
10380	9
10390	13
10400	10
10410	8
10420	10
10430	11
10440	13
10450	7
10460	13
10470	13
10480	10
10490	11
10500	8
10510	7
10520	11
10530	12
10540	15
10550	11
10560	10
10570	13
10580	6
10590	12
10600	10
10610	10
10620	7
10630	12
10640	12
10650	9
10660	12
10670	6
10680	10
10690	8
10700	11
10710	13
10720	8
10730	16
10740	7
10750	7
10760	7
10770	5
10780	5
10790	10
10800	3
10810	11
10820	8
10830	6
10840	10
10850	7
10860	9
10870	10
10880	5
10890	9
10900	8
10910	8
10920	6
10930	4
10940	4
10950	7
10960	11
10970	7
10980	12
10990	8
11000	10
11010	18
11020	10
11030	9
11040	7
11050	9
11060	7
11070	2
11080	10
11090	6
11100	7
11110	5
11120	11
11130	8
11140	11
11150	6
11160	5
11170	10
11180	4
11190	11
11200	9
11210	9
11220	7
11230	10
11240	11
11250	6
11260	6
11270	10
11280	6
11290	9
11300	11
11310	3
11320	6
11330	7
11340	12
11350	5
11360	4
11370	7
11380	8
11390	6
11400	7
11410	6
11420	7
11430	8
11440	9
11450	9
11460	9
11470	4
11480	4
11490	8
11500	10
11510	9
11520	4
11530	7
11540	6
11550	9
11560	12
11570	4
11580	11
11590	13
11600	13
11610	2
11620	5
11630	7
11640	7
11650	7
11660	8
11670	2
11680	3
11690	6
11700	9
11710	11
11720	6
11730	3
11740	6
11750	6
11760	5
11770	6
11780	6
11790	7
11800	6
11810	5
11820	7
11830	5
11840	5
11850	6
11860	6
11870	9
11880	7
11890	9
11900	5
11910	4
11920	4
11930	5
11940	9
11950	5
11960	5
11970	7
11980	6
11990	3
12000	8
12010	7
12020	5
12030	6
12040	8
12050	5
12060	8
12070	8
12080	6
12090	12
12100	5
12110	6
12120	8
12130	4
12140	6
12150	5
12160	8
12170	3
12180	7
12190	5
12200	3
12210	5
12220	9
12230	9
12240	2
12250	6
12260	5
12270	6
12280	7
12290	3
12300	4
12310	6
12320	5
12330	4
12340	6
12350	5
12360	5
12370	7
12380	3
12390	5
12400	8
12410	4
12420	8
12430	9
12440	8
12450	6
12460	11
12470	11
12480	7
12490	6
12500	6
12510	7
12520	4
12530	2
12540	1
12550	7
12560	3
12570	9
12580	5
12590	2
12600	4
12610	4
12620	5
12630	3
12640	7
12650	6
12660	6
12670	6
12680	2
12690	2
12700	4
12710	3
12720	4
12730	3
12740	6
12750	3
12760	4
12770	2
12780	5
12790	4
12800	2
12810	4
12820	4
12830	7
12840	3
12850	3
12860	6
12870	4
12880	7
12890	1
12900	3
12910	3
12920	4
12930	4
12940	5
12950	3
12960	7
12970	7
12980	6
12990	5
13000	6
13010	2
13020	6
13030	6
13040	4
13050	6
13060	8
13070	6
13080	3
13090	5
13100	4
13110	3
13120	6
13130	4
13140	7
13150	2
13160	4
13170	3
13180	6
13190	3
13200	6
13210	3
13220	5
13230	4
13240	6
13250	8
13260	4
13270	6
13280	3
13290	5
13300	2
13310	9
13320	8
13330	5
13340	6
13350	4
13360	5
13370	3
13380	4
13390	3
13400	2
13410	3
13420	4
13430	4
13440	8
13450	4
13460	6
13470	2
13480	5
13490	5
13500	5
13510	3
13520	2
13530	4
13540	3
13550	1
13560	4
13570	3
13580	4
13590	4
13600	11
13610	3
13620	5
13630	3
13640	2
13650	6
13660	4
13670	2
13680	1
13690	4
13700	3
13710	3
13720	7
13730	3
13740	7
13750	4
13760	3
13770	4
13780	3
13790	2
13800	7
13810	0
13820	3
13830	5
13840	3
13850	7
13860	5
13870	2
13880	5
13890	2
13900	4
13910	2
13920	2
13930	5
13940	1
13950	3
13960	1
13970	1
13980	3
13990	2
14000	1
14010	2
14020	0
14030	2
14040	3
14050	3
14060	3
14070	2
14080	6
14090	4
14100	4
14110	5
14120	3
14130	1
14140	2
14150	7
14160	3
14170	0
14180	2
14190	3
14200	3
14210	1
14220	4
14230	3
14240	2
14250	6
14260	6
14270	3
14280	2
14290	1
14300	4
14310	2
14320	1
14330	1
14340	4
14350	1
14360	5
14370	2
14380	3
14390	4
14400	1
14410	1
14420	2
14430	3
14440	1
14450	4
14460	3
14470	0
14480	0
14490	5
14500	2
14510	3
14520	5
14530	3
14540	3
14550	1
14560	3
14570	2
14580	1
14590	0
14600	5
14610	2
14620	2
14630	1
14640	3
14650	3
14660	2
14670	1
14680	1
14690	4
14700	2
14710	3
14720	2
14730	1
14740	2
14750	1
14760	2
14770	2
14780	3
14790	3
14800	1
14810	3
14820	3
14830	5
14840	4
14850	2
14860	5
14870	3
14880	2
14890	3
14900	1
14910	2
14920	2
14930	3
14940	1
14950	0
14960	1
14970	0
14980	2
14990	3
15000	0
15010	2
15020	3
15030	1
15040	2
15050	1
15060	1
15070	1
15080	1
15090	1
15100	4
15110	1
15120	3
15130	0
15140	5
15150	2
15160	3
15170	2
15180	2
15190	2
15200	5
15210	2
15220	1
15230	4
15240	0
15250	1
15260	2
15270	2
15280	2
15290	3
15300	2
15310	0
15320	0
15330	1
15340	3
15350	1
15360	3
15370	2
15380	0
15390	0
15400	2
15410	2
15420	1
15430	2
15440	2
15450	2
15460	1
15470	0
15480	1
15490	2
15500	1
15510	4
15520	2
15530	0
15540	2
15550	3
15560	0
15570	4
15580	0
15590	3
15600	2
15610	3
15620	0
15630	3
15640	1
15650	7
15660	3
15670	2
15680	4
15690	5
15700	2
15710	4
15720	2
15730	1
15740	2
15750	1
15760	2
15770	4
15780	1
15790	2
15800	2
15810	1
15820	1
15830	1
15840	0
15850	2
15860	2
15870	1
15880	0
15890	3
15900	2
15910	3
15920	2
15930	3
15940	2
15950	2
15960	1
15970	1
15980	1
15990	2
16000	1
16010	1
16020	0
16030	2
16040	1
16050	0
16060	2
16070	2
16080	1
16090	4
16100	1
16110	2
16120	2
16130	0
16140	0
16150	1
16160	2
16170	0
16180	1
16190	1
16200	1
16210	1
16220	1
16230	0
16240	1
16250	2
16260	2
16270	1
16280	1
16290	0
16300	1
16310	0
16320	0
16330	1
16340	0
16350	1
16360	4
16370	0
16380	0
16390	0
16400	1
16410	2
16420	0
16430	0
16440	2
16450	2
16460	1
16470	0
16480	3
16490	0
16500	0
16510	0
16520	2
16530	1
16540	1
16550	1
16560	2
16570	0
16580	0
16590	1
16600	1
16610	1
16620	3
16630	1
16640	0
16650	2
16660	0
16670	0
16680	0
16690	1
16700	0
16710	1
16720	1
16730	3
16740	1
16750	0
16760	2
16770	0
16780	1
16790	0
16800	0
16810	0
16820	1
16830	0
16840	2
16850	2
16860	2
16870	0
16880	0
16890	1
16900	0
16910	0
16920	0
16930	0
16940	0
16950	1
16960	1
16970	0
16980	1
16990	0
17000	1
17010	1
17020	0
17030	3
17040	1
17050	0
17060	0
17070	0
17080	1
17090	2
17100	1
17110	1
17120	1
17130	1
17140	1
17150	0
17160	1
17170	0
17180	2
17190	1
17200	2
17210	0
17220	1
17230	1
17240	0
17250	0
17260	0
17270	1
17280	0
17290	2
17300	0
17310	0
17320	1
17330	0
17340	0
17350	1
17360	1
17370	0
17380	1
17390	0
17400	1
17410	0
17420	1
17430	0
17440	0
17450	2
17460	0
17470	0
17480	0
17490	1
17500	0
17510	2
17520	0
17530	1
17540	1
17550	0
17560	0
17570	2
17580	0
17590	0
17600	1
17610	0
17620	0
17630	0
17640	2
17650	0
17660	0
17670	0
17680	1
17690	0
17700	1
17710	1
17720	0
17730	1
17740	0
17750	0
17760	0
17770	0
17780	2
17790	0
17800	0
17810	0
17820	1
17830	1
17840	0
17850	0
17860	0
17870	1
17880	0
17890	0
17900	1
17910	0
17920	0
17930	0
17940	0
17950	0
17960	0
17970	0
17980	0
17990	0
18000	1
18010	0
18020	1
18030	0
18040	0
18050	0
18060	0
18070	0
18080	0
18090	1
18100	1
18110	0
18120	1
18130	1
18140	1
18150	0
18160	0
18170	0
18180	1
18190	0
18200	0
18210	0
18220	0
18230	0
18240	0
18250	0
18260	0
18270	0
18280	0
18290	1
18300	0
18310	0
18320	0
18330	2
18340	0
18350	0
18360	0
18370	0
18380	0
18390	1
18400	0
18410	0
18420	0
18430	0
18440	2
18450	0
18460	0
18470	0
18480	0
18490	0
18500	0
18510	0
18520	1
18530	0
18540	2
18550	0
18560	0
18570	1
18580	0
18590	0
18600	0
18610	1
18620	0
18630	0
18640	0
18650	1
18660	0
18670	0
18680	0
18690	1
18700	0
18710	0
18720	0
18730	0
18740	0
18750	0
18760	3
18770	0
18780	0
18790	0
18800	0
18810	1
18820	0
18830	0
18840	0
18850	0
18860	0
18870	0
18880	0
18890	0
18900	0
18910	0
18920	0
18930	0
18940	0
18950	0
18960	1
18970	1
18980	0
18990	0
19000	0
19010	0
19020	0
19030	0
19040	0
19050	0
19060	0
19070	0
19080	0
19090	0
19100	0
19110	0
19120	0
19130	0
19140	0
19150	0
19160	0
19170	0
19180	1
19190	0
19200	0
19210	0
19220	1
19230	0
19240	0
19250	1
19260	0
19270	0
19280	0
19290	0
19300	0
19310	0
19320	0
19330	0
19340	0
19350	0
19360	0
19370	0
19380	0
19390	0
19400	0
19410	0
19420	0
19430	0
19440	0
19450	0
19460	0
19470	1
19480	0
19490	0
19500	0
19510	0
19520	0
19530	0
19540	0
19550	0
19560	0
19570	0
19580	0
19590	0
19600	0
19610	0
19620	0
19630	0
19640	0
19650	0
19660	0
19670	0
19680	0
19690	0
19700	1
19710	0
19720	0
19730	0
19740	0
19750	0
19760	0
19770	0
19780	0
19790	0
19800	0
19810	0
19820	0
19830	0
19840	0
19850	0
19860	0
19870	0
19880	0
19890	0
19900	0
19910	0
19920	0
19930	0
19940	0
19950	0
19960	0
19970	0
19980	0
[truncated: 2,096 more rows]
