# Supplementary material for: Hadaean to Palaeoarchaean stagnant-lid tectonics revealed by zircon magnetism
Source: Nature. 2023 Jun 14;618(7965):531–6. doi: 10.1038/s41586-023-06024-5 (PMC10266976; doi:10.1038/s41586-023-06024-5)
Supplement: Supplementary file 9 — Source Data Extended Data Fig. 2 [file 41586_2023_6024_MOESM9_ESM.xlsx]

## Sheet: EDFig2c EDS Spectra
Energy (eV)	Counts
0	0
10	0
20	0
30	0
40	0
50	0
60	1
70	1
80	1
90	1
100	1
110	1
120	3
130	11
140	9
150	26
160	27
170	32
180	31
190	45
200	71
210	100
220	159
230	265
240	326
250	421
260	508
270	554
280	509
290	456
300	307
310	248
320	169
330	130
340	113
350	99
360	117
370	116
380	130
390	133
400	123
410	135
420	152
430	192
440	267
450	424
460	731
470	1192
480	1872
490	2727
500	3618
510	4247
520	4530
530	4212
540	3450
550	2410
560	1524
570	922
580	461
590	269
600	130
610	99
620	74
630	83
640	79
650	73
660	89
670	73
680	98
690	123
700	110
710	113
720	113
730	103
740	111
750	109
760	93
770	90
780	85
790	92
800	102
810	91
820	92
830	102
840	91
850	92
860	97
870	91
880	110
890	104
900	100
910	97
920	109
930	101
940	119
950	124
960	117
970	120
980	130
990	145
1000	131
1010	148
1020	154
1030	158
1040	150
1050	166
1060	159
1070	166
1080	173
1090	156
1100	166
1110	145
1120	130
1130	122
1140	143
1150	136
1160	152
1170	143
1180	165
1190	184
1200	170
1210	144
1220	178
1230	195
1240	197
1250	186
1260	226
1270	205
1280	231
1290	207
1300	172
1310	222
1320	172
1330	183
1340	177
1350	215
1360	170
1370	168
1380	212
1390	227
1400	260
1410	317
1420	423
1430	555
1440	795
1450	1013
1460	1299
1470	1554
1480	1625
1490	1728
1500	1620
1510	1494
1520	1208
1530	940
1540	731
1550	543
1560	368
1570	355
1580	271
1590	293
1600	273
1610	284
1620	262
1630	322
1640	399
1650	494
1660	668
1670	911
1680	1431
1690	2015
1700	2847
1710	3699
1720	4322
1730	5050
1740	5079
1750	5086
1760	4594
1770	4015
1780	3136
1790	2323
1800	1713
1810	1263
1820	934
1830	707
1840	544
1850	452
1860	388
1870	330
1880	305
1890	272
1900	248
1910	270
1920	264
1930	266
1940	348
1950	394
1960	552
1970	750
1980	1027
1990	1387
2000	1769
2010	2248
2020	2515
2030	2982
2040	3164
2050	3268
2060	2971
2070	2802
2080	2538
2090	2380
2100	2121
2110	1904
2120	1811
2130	1580
2140	1458
2150	1311
2160	1141
2170	968
2180	783
2190	665
2200	569
2210	449
2220	388
2230	334
2240	259
2250	249
2260	197
2270	172
2280	165
2290	129
2300	125
2310	118
2320	103
2330	90
2340	109
2350	95
2360	85
2370	94
2380	100
2390	91
2400	86
2410	90
2420	89
2430	90
2440	95
2450	97
2460	115
2470	99
2480	118
2490	104
2500	115
2510	102
2520	100
2530	121
2540	96
2550	86
2560	105
2570	81
2580	88
2590	78
2600	96
2610	90
2620	103
2630	92
2640	83
2650	92
2660	82
2670	83
2680	79
2690	89
2700	81
2710	94
2720	110
2730	103
2740	102
2750	83
2760	92
2770	101
2780	82
2790	93
2800	73
2810	84
2820	95
2830	104
2840	95
2850	95
2860	82
2870	91
2880	82
2890	75
2900	80
2910	100
2920	90
2930	95
2940	82
2950	106
2960	110
2970	129
2980	130
2990	128
3000	132
3010	125
3020	108
3030	116
3040	121
3050	87
3060	103
3070	107
3080	101
3090	108
3100	95
3110	88
3120	113
3130	111
3140	118
3150	114
3160	112
3170	94
3180	111
3190	112
3200	97
3210	127
3220	130
3230	136
3240	169
3250	173
3260	243
3270	233
3280	295
3290	337
3300	357
3310	389
3320	362
3330	394
3340	398
3350	321
3360	309
3370	256
3380	210
3390	180
3400	136
3410	121
3420	105
3430	97
3440	89
3450	84
3460	80
3470	105
3480	85
3490	80
3500	91
3510	86
3520	114
3530	96
3540	125
3550	114
3560	120
3570	115
3580	95
3590	108
3600	98
3610	111
3620	119
3630	111
3640	112
3650	106
3660	85
3670	116
3680	110
3690	103
3700	96
3710	91
3720	79
3730	87
3740	85
3750	96
3760	96
3770	84
3780	84
3790	66
3800	90
3810	80
3820	87
3830	86
3840	90
3850	79
3860	66
3870	80
3880	87
3890	68
3900	73
3910	83
3920	78
3930	87
3940	90
3950	76
3960	86
3970	77
3980	81
3990	97
4000	76
4010	76
4020	83
4030	68
4040	97
4050	72
4060	96
4070	95
4080	90
4090	79
4100	85
4110	90
4120	77
4130	92
4140	83
4150	90
4160	89
4170	87
4180	75
4190	94
4200	81
4210	62
4220	82
4230	87
4240	58
4250	94
4260	71
4270	79
4280	70
4290	75
4300	101
4310	83
4320	81
4330	77
4340	67
4350	83
4360	76
4370	76
4380	75
4390	70
4400	70
4410	71
4420	62
4430	81
4440	81
4450	85
4460	63
4470	88
4480	76
4490	74
4500	70
4510	88
4520	76
4530	78
4540	84
4550	74
4560	89
4570	76
4580	74
4590	67
4600	74
4610	75
4620	67
4630	68
4640	64
4650	81
4660	59
4670	50
4680	79
4690	70
4700	69
4710	69
4720	70
4730	73
4740	82
4750	84
4760	61
4770	74
4780	61
4790	67
4800	68
4810	67
4820	74
4830	72
4840	79
4850	81
4860	74
4870	71
4880	77
4890	71
4900	64
4910	75
4920	64
4930	70
4940	96
4950	81
4960	67
4970	69
4980	73
4990	62
5000	56
5010	55
5020	67
5030	68
5040	66
5050	88
5060	67
5070	50
5080	60
5090	42
5100	55
5110	70
5120	70
5130	76
5140	69
5150	63
5160	62
5170	68
5180	60
5190	59
5200	54
5210	70
5220	68
5230	62
5240	58
5250	74
5260	62
5270	75
5280	63
5290	60
5300	63
5310	70
5320	74
5330	74
5340	82
5350	70
5360	84
5370	74
5380	66
5390	63
5400	60
5410	67
5420	68
5430	63
5440	66
5450	57
5460	64
5470	63
5480	62
5490	46
5500	59
5510	60
5520	70
5530	49
5540	59
5550	61
5560	60
5570	57
5580	60
5590	57
5600	44
5610	45
5620	54
5630	68
5640	59
5650	45
5660	50
5670	64
5680	55
5690	55
5700	53
5710	61
5720	61
5730	47
5740	53
5750	67
5760	63
5770	49
5780	58
5790	49
5800	73
5810	49
5820	57
5830	52
5840	45
5850	64
5860	47
5870	47
5880	49
5890	46
5900	48
5910	45
5920	58
5930	50
5940	71
5950	54
5960	49
5970	61
5980	60
5990	60
6000	58
6010	49
6020	51
6030	63
6040	48
6050	54
6060	53
6070	64
6080	49
6090	60
6100	59
6110	46
6120	59
6130	50
6140	56
6150	52
6160	62
6170	61
6180	44
6190	54
6200	43
6210	67
6220	61
6230	50
6240	55
6250	51
6260	51
6270	54
6280	46
6290	67
6300	50
6310	53
6320	63
6330	52
6340	77
6350	96
6360	74
6370	94
6380	84
6390	83
6400	89
6410	84
6420	97
6430	82
6440	92
6450	88
6460	73
6470	66
6480	64
6490	51
6500	54
6510	55
6520	56
6530	46
6540	45
6550	41
6560	57
6570	33
6580	52
6590	37
6600	48
6610	44
6620	59
6630	41
6640	33
6650	50
6660	52
6670	39
6680	52
6690	34
6700	42
6710	40
6720	55
6730	43
6740	46
6750	44
6760	44
6770	48
6780	49
6790	53
6800	42
6810	36
6820	44
6830	40
6840	48
6850	36
6860	44
6870	60
6880	45
6890	40
6900	36
6910	45
6920	35
6930	46
6940	44
6950	39
6960	50
6970	43
6980	44
6990	41
7000	57
7010	47
7020	46
7030	46
7040	60
7050	45
7060	37
7070	46
7080	44
7090	46
7100	38
7110	40
7120	43
7130	35
7140	42
7150	31
7160	25
7170	29
7180	43
7190	33
7200	39
7210	32
7220	34
7230	35
7240	30
7250	36
7260	40
7270	48
7280	47
7290	42
7300	34
7310	38
7320	37
7330	41
7340	42
7350	46
7360	37
7370	40
7380	42
7390	35
7400	36
7410	37
7420	56
7430	36
7440	51
7450	41
7460	40
7470	37
7480	45
7490	49
7500	32
7510	35
7520	36
7530	30
7540	42
7550	38
7560	33
7570	41
7580	36
7590	38
7600	40
7610	38
7620	30
7630	33
7640	34
7650	32
7660	31
7670	32
7680	45
7690	40
7700	34
7710	24
7720	38
7730	36
7740	42
7750	39
7760	37
7770	33
7780	40
7790	41
7800	42
7810	32
7820	42
7830	35
7840	41
7850	43
7860	31
7870	36
7880	43
7890	47
7900	48
7910	39
7920	42
7930	41
7940	40
7950	31
7960	42
7970	40
7980	39
7990	48
8000	49
8010	29
8020	30
8030	48
8040	35
8050	28
8060	25
8070	32
8080	36
8090	26
8100	39
8110	24
8120	27
8130	23
8140	36
8150	22
8160	44
8170	28
8180	30
8190	23
8200	27
8210	33
8220	38
8230	43
8240	31
8250	27
8260	22
8270	34
8280	37
8290	40
8300	36
8310	24
8320	33
8330	29
8340	22
8350	29
8360	28
8370	26
8380	31
8390	21
8400	24
8410	33
8420	13
8430	32
8440	25
8450	25
8460	36
8470	38
8480	24
8490	16
8500	26
8510	20
8520	28
8530	45
8540	31
8550	32
8560	32
8570	28
8580	30
8590	28
8600	26
8610	26
8620	32
8630	24
8640	28
8650	32
8660	21
8670	27
8680	37
8690	29
8700	27
8710	32
8720	28
8730	19
8740	33
8750	27
8760	27
8770	25
8780	21
8790	25
8800	26
8810	32
8820	31
8830	22
8840	27
8850	21
8860	27
8870	25
8880	23
8890	25
8900	27
8910	25
8920	30
8930	23
8940	29
8950	25
8960	31
8970	27
8980	21
8990	26
9000	25
9010	34
9020	24
9030	29
9040	26
9050	23
9060	26
9070	23
9080	28
9090	24
9100	22
9110	22
9120	19
9130	15
9140	24
9150	30
9160	24
9170	32
9180	21
9190	32
9200	14
9210	27
9220	28
9230	26
9240	24
9250	18
9260	26
9270	23
9280	29
9290	27
9300	22
9310	15
9320	20
9330	26
9340	27
9350	17
9360	25
9370	31
9380	30
9390	23
9400	29
9410	19
9420	29
9430	27
9440	20
9450	23
9460	26
9470	28
9480	30
9490	28
9500	17
9510	18
9520	25
9530	25
9540	19
9550	27
9560	19
9570	23
9580	23
9590	23
9600	24
9610	25
9620	23
9630	16
9640	21
9650	23
9660	22
9670	20
9680	28
9690	20
9700	26
9710	25
9720	21
9730	25
9740	17
9750	14
9760	13
9770	27
9780	22
9790	27
9800	19
9810	24
9820	19
9830	18
9840	35
9850	25
9860	27
9870	20
9880	21
9890	18
9900	21
9910	26
9920	24
9930	20
9940	25
9950	20
9960	20
9970	24
9980	21
9990	17
10000	21
10010	18
10020	27
10030	15
10040	12
10050	14
10060	23
10070	18
10080	19
10090	24
10100	29
10110	16
10120	29
10130	25
10140	18
10150	15
10160	32
10170	15
10180	25
10190	20
10200	13
10210	15
10220	16
10230	19
10240	20
10250	22
10260	18
10270	19
10280	20
10290	9
10300	21
10310	18
10320	21
10330	25
10340	21
10350	17
10360	25
10370	27
10380	21
10390	18
10400	20
10410	25
10420	27
10430	22
10440	24
10450	22
10460	15
10470	21
10480	22
10490	9
10500	14
10510	20
10520	20
10530	20
10540	21
10550	19
10560	11
10570	21
10580	20
10590	17
10600	22
10610	19
10620	19
10630	12
10640	12
10650	9
10660	20
10670	14
10680	30
10690	18
10700	17
10710	15
10720	16
10730	19
10740	23
10750	19
10760	15
10770	12
10780	14
10790	20
10800	15
10810	20
10820	17
10830	17
10840	31
10850	31
10860	16
10870	12
10880	14
10890	16
10900	14
10910	21
10920	18
10930	17
10940	19
10950	15
10960	16
10970	26
10980	15
10990	17
11000	11
11010	17
11020	22
11030	19
11040	19
11050	15
11060	17
11070	13
11080	16
11090	14
11100	12
11110	13
11120	22
11130	12
11140	9
11150	14
11160	8
11170	12
11180	14
11190	16
11200	23
11210	11
11220	18
11230	12
11240	13
11250	13
11260	10
11270	9
11280	8
11290	12
11300	16
11310	19
11320	16
11330	13
11340	16
11350	12
11360	15
11370	8
11380	16
11390	21
11400	25
11410	15
11420	20
11430	13
11440	12
11450	15
11460	16
11470	11
11480	15
11490	20
11500	17
11510	14
11520	14
11530	12
11540	10
11550	21
11560	13
11570	19
11580	13
11590	14
11600	13
11610	9
11620	16
11630	7
11640	15
11650	18
11660	12
11670	15
11680	12
11690	15
11700	24
11710	9
11720	16
11730	15
11740	16
11750	19
11760	13
11770	11
11780	16
11790	18
11800	12
11810	15
11820	13
11830	17
11840	8
11850	11
11860	8
11870	16
11880	18
11890	16
11900	14
11910	16
11920	13
11930	14
11940	9
11950	14
11960	10
11970	8
11980	14
11990	11
12000	12
12010	13
12020	9
12030	11
12040	14
12050	15
12060	14
12070	11
12080	9
12090	16
12100	11
12110	15
12120	6
12130	9
12140	14
12150	8
12160	17
12170	13
12180	11
12190	9
12200	18
12210	12
12220	11
12230	14
12240	7
12250	6
12260	11
12270	8
12280	13
12290	12
12300	13
12310	13
12320	7
12330	13
12340	6
12350	15
12360	16
12370	7
12380	10
12390	13
12400	7
12410	13
12420	10
12430	12
12440	13
12450	9
12460	14
12470	12
12480	11
12490	10
12500	10
12510	13
12520	5
12530	6
12540	16
12550	13
12560	10
12570	15
12580	10
12590	13
12600	10
12610	10
12620	5
12630	17
12640	15
12650	8
12660	9
12670	14
12680	9
12690	9
12700	10
12710	17
12720	12
12730	5
12740	10
12750	7
12760	12
12770	10
12780	14
12790	12
12800	9
12810	12
12820	5
12830	13
12840	13
12850	7
12860	13
12870	6
12880	8
12890	13
12900	5
12910	11
12920	12
12930	11
12940	5
12950	13
12960	8
12970	13
12980	11
12990	6
13000	9
13010	15
13020	8
13030	5
13040	9
13050	9
13060	6
13070	10
13080	9
13090	15
13100	7
13110	14
13120	11
13130	8
13140	7
13150	7
13160	4
13170	13
13180	9
13190	12
13200	11
13210	10
13220	8
13230	7
13240	14
13250	15
13260	7
13270	14
13280	8
13290	10
13300	10
13310	9
13320	10
13330	5
13340	6
13350	5
13360	5
13370	6
13380	5
13390	9
13400	10
13410	11
13420	5
13430	6
13440	5
13450	9
13460	6
13470	18
13480	11
13490	7
13500	9
13510	8
13520	11
13530	8
13540	12
13550	3
13560	4
13570	7
13580	12
13590	15
13600	9
13610	9
13620	9
13630	8
13640	9
13650	6
13660	5
13670	8
13680	6
13690	7
13700	5
13710	6
13720	5
13730	13
13740	8
13750	4
13760	3
13770	9
13780	10
13790	4
13800	7
13810	2
13820	6
13830	6
13840	3
13850	10
13860	9
13870	9
13880	8
13890	8
13900	4
13910	7
13920	12
13930	7
13940	9
13950	4
13960	6
13970	7
13980	8
13990	7
14000	7
14010	4
14020	4
14030	7
14040	5
14050	8
14060	5
14070	8
14080	5
14090	3
14100	9
14110	9
14120	5
14130	4
14140	2
14150	5
14160	11
14170	5
14180	5
14190	7
14200	6
14210	6
14220	3
14230	1
14240	6
14250	5
14260	5
14270	11
14280	5
14290	10
14300	6
14310	9
14320	3
14330	7
14340	2
14350	7
14360	8
14370	6
14380	6
14390	3
14400	5
14410	5
14420	4
14430	2
14440	7
14450	7
14460	7
14470	6
14480	7
14490	2
14500	8
14510	6
14520	4
14530	7
14540	5
14550	8
14560	5
14570	6
14580	3
14590	5
14600	4
14610	9
14620	8
14630	5
14640	2
14650	4
14660	5
14670	4
14680	11
14690	9
14700	2
14710	8
14720	1
14730	5
14740	6
14750	5
14760	2
14770	1
14780	3
14790	6
14800	3
14810	7
14820	3
14830	8
14840	8
14850	4
14860	2
14870	2
14880	5
14890	3
14900	4
14910	7
14920	8
14930	5
14940	4
14950	4
14960	3
14970	5
14980	2
14990	5
15000	2
15010	4
15020	2
15030	6
15040	2
15050	6
15060	5
15070	3
15080	4
15090	8
15100	5
15110	2
15120	2
15130	3
15140	3
15150	5
15160	2
15170	2
15180	2
15190	4
15200	3
15210	3
15220	2
15230	3
15240	4
15250	4
15260	3
15270	4
15280	5
15290	5
15300	5
15310	6
15320	2
15330	0
15340	1
15350	3
15360	3
15370	6
15380	3
15390	5
15400	4
15410	3
15420	3
15430	5
15440	2
15450	0
15460	4
15470	7
15480	2
15490	2
15500	10
15510	1
15520	2
15530	2
15540	6
15550	4
15560	4
15570	5
15580	3
15590	4
15600	3
15610	4
15620	5
15630	6
15640	4
15650	9
15660	1
15670	4
15680	10
15690	4
15700	3
15710	4
15720	4
15730	5
15740	3
15750	3
15760	4
15770	2
15780	1
15790	2
15800	3
15810	3
15820	3
15830	4
15840	1
15850	7
15860	2
15870	2
15880	2
15890	1
15900	3
15910	4
15920	4
15930	2
15940	2
15950	2
15960	4
15970	2
15980	4
15990	3
16000	1
16010	4
16020	3
16030	4
16040	1
16050	2
16060	2
16070	2
16080	3
16090	3
16100	1
16110	1
16120	2
16130	5
16140	5
16150	1
16160	2
16170	1
16180	1
16190	2
16200	2
16210	0
16220	2
16230	0
16240	1
16250	4
16260	1
16270	1
16280	1
16290	1
16300	5
16310	2
16320	2
16330	5
16340	3
16350	2
16360	0
16370	1
16380	4
16390	2
16400	1
16410	2
16420	2
16430	0
16440	2
16450	5
16460	1
16470	3
16480	1
16490	4
16500	4
16510	2
16520	5
16530	1
16540	1
16550	1
16560	2
16570	2
16580	3
16590	1
16600	3
16610	1
16620	1
16630	0
16640	1
16650	2
16660	3
16670	2
16680	2
16690	1
16700	0
16710	2
16720	4
16730	3
16740	1
16750	1
16760	1
16770	2
16780	2
16790	1
16800	2
16810	0
16820	2
16830	1
16840	1
16850	2
16860	0
16870	1
16880	3
16890	4
16900	2
16910	3
16920	1
16930	1
16940	0
16950	1
16960	1
16970	1
16980	0
16990	2
17000	1
17010	0
17020	1
17030	3
17040	1
17050	0
17060	2
17070	1
17080	0
17090	2
17100	1
17110	2
17120	0
17130	1
17140	0
17150	1
17160	0
17170	0
17180	0
17190	0
17200	2
17210	0
17220	0
17230	1
17240	0
17250	0
17260	1
17270	1
17280	1
17290	1
17300	1
17310	0
17320	1
17330	2
17340	1
17350	0
17360	0
17370	3
17380	1
17390	1
17400	0
17410	2
17420	1
17430	1
17440	0
17450	0
17460	1
17470	0
17480	2
17490	0
17500	2
17510	0
17520	0
17530	1
17540	1
17550	1
17560	2
17570	1
17580	1
17590	1
17600	1
17610	2
17620	1
17630	2
17640	1
17650	1
17660	0
17670	1
17680	1
17690	0
17700	0
17710	1
17720	1
17730	0
17740	1
17750	0
17760	2
17770	0
17780	1
17790	0
17800	0
17810	0
17820	0
17830	1
17840	0
17850	0
17860	1
17870	1
17880	2
17890	2
17900	0
17910	2
17920	1
17930	0
17940	0
17950	0
17960	2
17970	1
17980	0
17990	0
18000	0
18010	0
18020	0
18030	0
18040	1
18050	0
18060	0
18070	1
18080	1
18090	1
18100	0
18110	2
18120	1
18130	0
18140	0
18150	1
18160	0
18170	1
18180	1
18190	0
18200	0
18210	0
18220	0
18230	0
18240	0
18250	0
18260	0
18270	0
18280	0
18290	1
18300	0
18310	0
18320	1
18330	1
18340	0
18350	1
18360	1
18370	0
18380	1
18390	0
18400	0
18410	0
18420	1
18430	1
18440	0
18450	0
18460	0
18470	0
18480	1
18490	0
18500	1
18510	0
18520	0
18530	0
18540	0
18550	0
18560	0
18570	0
18580	0
18590	0
18600	0
18610	0
18620	0
18630	0
18640	0
18650	1
18660	0
18670	0
18680	0
18690	0
18700	1
18710	0
18720	0
18730	0
18740	0
18750	0
18760	0
18770	0
18780	0
18790	0
18800	1
18810	0
18820	0
18830	0
18840	0
18850	1
18860	0
18870	0
18880	1
18890	0
18900	1
18910	0
18920	0
18930	0
18940	1
18950	0
18960	0
18970	0
18980	0
18990	0
19000	0
19010	0
19020	0
19030	0
19040	1
19050	0
19060	0
19070	0
19080	0
19090	0
19100	0
19110	0
19120	0
19130	0
19140	0
19150	0
19160	0
19170	0
19180	0
19190	0
19200	0
19210	0
19220	1
19230	0
19240	0
19250	0
19260	1
19270	0
19280	0
19290	0
19300	0
19310	1
19320	1
19330	1
19340	0
19350	0
19360	0
19370	0
19380	0
19390	0
19400	0
19410	0
19420	0
19430	0
19440	0
19450	0
19460	0
19470	1
19480	0
19490	0
19500	0
19510	0
19520	0
19530	0
19540	0
19550	0
19560	0
19570	0
19580	0
19590	0
19600	0
19610	0
19620	0
19630	0
19640	0
19650	0
19660	0
19670	0
19680	0
19690	0
19700	0
19710	0
19720	0
19730	0
19740	0
19750	0
19760	0
19770	0
19780	0
19790	0
19800	0
19810	0
19820	0
19830	0
19840	0
19850	0
19860	0
19870	0
19880	0
19890	0
19900	0
19910	0
19920	0
19930	0
19940	0
19950	0
19960	0
19970	0
19980	0
[truncated: 2,096 more rows]

## Sheet: EDFig2e EDS Spectra
Energy (eV)	Counts
0	0
10	0
20	0
30	0
40	0
50	0
60	0
70	1
80	0
90	2
100	1
110	1
120	1
130	4
140	11
150	18
160	26
170	35
180	34
190	43
200	54
210	101
220	127
230	215
240	320
250	415
260	506
270	528
280	523
290	374
300	336
310	240
320	154
330	106
340	84
350	70
360	76
370	88
380	100
390	100
400	112
410	101
420	112
430	138
440	188
450	305
460	461
470	784
480	1199
490	1857
500	2416
510	2831
520	2908
530	2749
540	2231
550	1561
560	1060
570	602
580	312
590	152
600	74
610	49
620	57
630	55
640	45
650	56
660	55
670	58
680	73
690	57
700	55
710	79
720	64
730	82
740	67
750	68
760	74
770	79
780	68
790	62
800	69
810	79
820	78
830	86
840	69
850	76
860	81
870	81
880	78
890	102
900	89
910	71
920	69
930	72
940	72
950	73
960	89
970	78
980	92
990	79
1000	114
1010	105
1020	97
1030	108
1040	104
1050	110
1060	123
1070	95
1080	112
1090	98
1100	69
1110	107
1120	93
1130	102
1140	95
1150	109
1160	92
1170	102
1180	106
1190	137
1200	96
1210	133
1220	115
1230	140
1240	126
1250	144
1260	152
1270	104
1280	120
1290	123
1300	137
1310	108
1320	126
1330	119
1340	128
1350	130
1360	140
1370	123
1380	125
1390	159
1400	135
1410	170
1420	207
1430	260
1440	345
1450	379
1460	479
1470	532
1480	616
1490	578
1500	597
1510	548
1520	447
1530	336
1540	313
1550	226
1560	198
1570	191
1580	189
1590	147
1600	149
1610	172
1620	204
1630	228
1640	250
1650	363
1660	509
1670	733
1680	1112
1690	1479
1700	2109
1710	2777
1720	3335
1730	3761
1740	3797
1750	3713
1760	3418
1770	3013
1780	2319
1790	1816
1800	1247
1810	975
1820	687
1830	468
1840	399
1850	326
1860	308
1870	250
1880	207
1890	207
1900	155
1910	177
1920	175
1930	189
1940	232
1950	320
1960	417
1970	574
1980	791
1990	1028
2000	1354
2010	1652
2020	2057
2030	2379
2040	2538
2050	2500
2060	2356
2070	2145
2080	2022
2090	1875
2100	1671
2110	1528
2120	1405
2130	1345
2140	1175
2150	1061
2160	893
2170	772
2180	637
2190	537
2200	450
2210	386
2220	317
2230	264
2240	208
2250	188
2260	154
2270	133
2280	126
2290	106
2300	89
2310	74
2320	72
2330	66
2340	68
2350	56
2360	67
2370	52
2380	59
2390	57
2400	65
2410	60
2420	67
2430	73
2440	65
2450	63
2460	57
2470	73
2480	79
2490	80
2500	75
2510	71
2520	65
2530	77
2540	83
2550	70
2560	63
2570	52
2580	84
2590	70
2600	68
2610	57
2620	60
2630	53
2640	61
2650	40
2660	49
2670	52
2680	63
2690	58
2700	51
2710	64
2720	60
2730	50
2740	51
2750	64
2760	48
2770	45
2780	57
2790	62
2800	71
2810	61
2820	69
2830	71
2840	74
2850	56
2860	60
2870	57
2880	74
2890	76
2900	57
2910	56
2920	61
2930	64
2940	58
2950	59
2960	65
2970	62
2980	60
2990	50
3000	62
3010	66
3020	46
3030	65
3040	64
3050	56
3060	42
3070	56
3080	61
3090	58
3100	68
3110	50
3120	66
3130	67
3140	62
3150	61
3160	79
3170	67
3180	57
3190	75
3200	65
3210	73
3220	75
3230	65
3240	78
3250	103
3260	99
3270	93
3280	124
3290	138
3300	128
3310	126
3320	152
3330	132
3340	125
3350	133
3360	112
3370	117
3380	104
3390	91
3400	77
3410	73
3420	64
3430	69
3440	54
3450	63
3460	69
3470	64
3480	61
3490	61
3500	70
3510	57
3520	79
3530	83
3540	66
3550	72
3560	62
3570	74
3580	70
3590	75
3600	82
3610	64
3620	79
3630	74
3640	63
3650	76
3660	73
3670	64
3680	60
3690	75
3700	65
3710	73
3720	58
3730	72
3740	55
3750	64
3760	63
3770	56
3780	61
3790	69
3800	58
3810	56
3820	65
3830	56
3840	55
3850	68
3860	65
3870	47
3880	52
3890	59
3900	52
3910	64
3920	57
3930	56
3940	53
3950	52
3960	46
3970	64
3980	71
3990	42
4000	72
4010	60
4020	54
4030	49
4040	65
4050	62
4060	56
4070	55
4080	58
4090	51
4100	65
4110	63
4120	58
4130	60
4140	60
4150	58
4160	57
4170	64
4180	50
4190	64
4200	63
4210	71
4220	63
4230	48
4240	62
4250	62
4260	69
4270	64
4280	64
4290	76
4300	53
4310	65
4320	59
4330	56
4340	66
4350	43
4360	62
4370	55
4380	46
4390	53
4400	74
4410	44
4420	49
4430	66
4440	42
4450	47
4460	66
4470	60
4480	63
4490	67
4500	56
4510	52
4520	60
4530	65
4540	47
4550	54
4560	61
4570	54
4580	42
4590	60
4600	56
4610	66
4620	55
4630	63
4640	62
4650	56
4660	61
4670	49
4680	49
4690	46
4700	50
4710	60
4720	53
4730	61
4740	69
4750	56
4760	56
4770	51
4780	52
4790	57
4800	52
4810	50
4820	59
4830	52
4840	51
4850	54
4860	57
4870	38
4880	62
4890	49
4900	57
4910	58
4920	51
4930	61
4940	58
4950	52
4960	40
4970	32
4980	48
4990	39
5000	43
5010	67
5020	51
5030	59
5040	55
5050	52
5060	50
5070	59
5080	42
5090	52
5100	46
5110	60
5120	54
5130	57
5140	44
5150	44
5160	49
5170	51
5180	44
5190	44
5200	51
5210	54
5220	48
5230	44
5240	45
5250	60
5260	53
5270	43
5280	54
5290	51
5300	44
5310	45
5320	49
5330	49
5340	43
5350	36
5360	54
5370	48
5380	53
5390	41
5400	49
5410	42
5420	43
5430	67
5440	39
5450	57
5460	46
5470	42
5480	45
5490	47
5500	36
5510	44
5520	61
5530	53
5540	56
5550	48
5560	48
5570	56
5580	56
5590	48
5600	51
5610	41
5620	44
5630	48
5640	39
5650	68
5660	59
5670	39
5680	30
5690	37
5700	44
5710	47
5720	48
5730	38
5740	56
5750	29
5760	48
5770	41
5780	43
5790	52
5800	54
5810	60
5820	40
5830	35
5840	39
5850	42
5860	53
5870	51
5880	37
5890	43
5900	34
5910	40
5920	42
5930	48
5940	40
5950	30
5960	35
5970	36
5980	44
5990	50
6000	45
6010	47
6020	41
6030	47
6040	42
6050	32
6060	40
6070	38
6080	48
6090	37
6100	35
6110	38
6120	31
6130	34
6140	36
6150	37
6160	42
6170	48
6180	31
6190	47
6200	43
6210	43
6220	43
6230	38
6240	49
6250	32
6260	47
6270	34
6280	41
6290	37
6300	35
6310	42
6320	40
6330	55
6340	47
6350	51
6360	51
6370	51
6380	58
6390	55
6400	47
6410	59
6420	52
6430	66
6440	49
6450	53
6460	47
6470	36
6480	45
6490	40
6500	34
6510	50
6520	34
6530	41
6540	26
6550	23
6560	42
6570	34
6580	33
6590	37
6600	30
6610	34
6620	35
6630	28
6640	37
6650	46
6660	44
6670	44
6680	44
6690	42
6700	28
6710	36
6720	30
6730	30
6740	31
6750	34
6760	35
6770	37
6780	46
6790	48
6800	40
6810	29
6820	34
6830	42
6840	42
6850	26
6860	37
6870	40
6880	30
6890	33
6900	28
6910	31
6920	38
6930	37
6940	46
6950	25
6960	37
6970	30
6980	26
6990	32
7000	31
7010	37
7020	39
7030	37
7040	48
7050	26
7060	33
7070	41
7080	34
7090	36
7100	27
7110	40
7120	40
7130	40
7140	39
7150	24
7160	35
7170	39
7180	24
7190	31
7200	25
7210	33
7220	27
7230	37
7240	33
7250	26
7260	33
7270	41
7280	27
7290	31
7300	29
7310	36
7320	18
7330	34
7340	31
7350	34
7360	25
7370	31
7380	31
7390	41
7400	27
7410	32
7420	40
7430	28
7440	27
7450	31
7460	27
7470	27
7480	31
7490	30
7500	32
7510	24
7520	35
7530	29
7540	33
7550	25
7560	33
7570	38
7580	35
7590	35
7600	24
7610	33
7620	23
7630	25
7640	20
7650	32
7660	21
7670	31
7680	19
7690	24
7700	29
7710	26
7720	24
7730	27
7740	26
7750	30
7760	32
7770	32
7780	23
7790	25
7800	35
7810	25
7820	33
7830	27
7840	32
7850	33
7860	40
7870	32
7880	38
7890	41
7900	40
7910	34
7920	49
7930	39
7940	34
7950	34
7960	37
7970	26
7980	35
7990	33
8000	25
8010	22
8020	25
8030	29
8040	28
8050	21
8060	28
8070	25
8080	29
8090	18
8100	30
8110	29
8120	29
8130	25
8140	26
8150	31
8160	23
8170	31
8180	20
8190	25
8200	25
8210	35
8220	27
8230	24
8240	36
8250	24
8260	29
8270	27
8280	31
8290	26
8300	25
8310	29
8320	21
8330	20
8340	33
8350	23
8360	25
8370	25
8380	14
8390	24
8400	24
8410	28
8420	26
8430	32
8440	25
8450	23
8460	16
8470	33
8480	24
8490	17
8500	38
8510	19
8520	21
8530	23
8540	24
8550	32
8560	25
8570	25
8580	19
8590	25
8600	27
8610	30
8620	18
8630	21
8640	17
8650	20
8660	18
8670	21
8680	16
8690	19
8700	23
8710	25
8720	21
8730	23
8740	15
8750	27
8760	31
8770	23
8780	22
8790	26
8800	25
8810	17
8820	20
8830	26
8840	17
8850	28
8860	24
8870	27
8880	26
8890	20
8900	14
8910	17
8920	29
8930	30
8940	28
8950	21
8960	28
8970	28
8980	32
8990	29
9000	19
9010	24
9020	32
9030	23
9040	17
9050	21
9060	23
9070	15
9080	22
9090	15
9100	24
9110	16
9120	18
9130	21
9140	20
9150	31
9160	17
9170	15
9180	24
9190	20
9200	20
9210	24
9220	23
9230	19
9240	20
9250	30
9260	24
9270	18
9280	17
9290	23
9300	18
9310	21
9320	32
9330	19
9340	30
9350	16
9360	22
9370	21
9380	28
9390	28
9400	29
9410	22
9420	17
9430	22
9440	20
9450	20
9460	14
9470	13
9480	22
9490	17
9500	13
9510	20
9520	21
9530	16
9540	16
9550	22
9560	21
9570	15
9580	19
9590	21
9600	23
9610	26
9620	17
9630	23
9640	16
9650	14
9660	20
9670	24
9680	19
9690	13
9700	22
9710	29
9720	22
9730	24
9740	17
9750	21
9760	19
9770	16
9780	19
9790	12
9800	19
9810	18
9820	20
9830	18
9840	23
9850	22
9860	23
9870	16
9880	27
9890	15
9900	21
9910	19
9920	21
9930	27
9940	18
9950	17
9960	12
9970	18
9980	26
9990	19
10000	15
10010	26
10020	12
10030	20
10040	23
10050	23
10060	20
10070	20
10080	23
10090	20
10100	17
10110	18
10120	15
10130	15
10140	19
10150	15
10160	14
10170	13
10180	6
10190	20
10200	22
10210	16
10220	9
10230	12
10240	12
10250	17
10260	16
10270	13
10280	11
10290	17
10300	18
10310	14
10320	15
10330	20
10340	18
10350	15
10360	18
10370	17
10380	17
10390	20
10400	19
10410	13
10420	13
10430	19
10440	13
10450	10
10460	15
10470	14
10480	14
10490	22
10500	15
10510	19
10520	19
10530	19
10540	17
10550	18
10560	17
10570	15
10580	15
10590	26
10600	17
10610	11
10620	16
10630	12
10640	14
10650	17
10660	11
10670	12
10680	11
10690	21
10700	19
10710	16
10720	17
10730	15
10740	6
10750	6
10760	17
10770	16
10780	12
10790	15
10800	9
10810	12
10820	16
10830	24
10840	14
10850	17
10860	12
10870	13
10880	13
10890	13
10900	10
10910	16
10920	11
10930	16
10940	14
10950	23
10960	20
10970	17
10980	16
10990	17
11000	16
11010	17
11020	19
11030	12
11040	9
11050	14
11060	12
11070	9
11080	17
11090	12
11100	16
11110	17
11120	14
11130	12
11140	18
11150	15
11160	13
11170	10
11180	13
11190	15
11200	14
11210	12
11220	11
11230	8
11240	16
11250	14
11260	13
11270	10
11280	12
11290	10
11300	11
11310	13
11320	12
11330	7
11340	6
11350	9
11360	9
11370	12
11380	5
11390	13
11400	14
11410	17
11420	9
11430	7
11440	10
11450	16
11460	19
11470	10
11480	15
11490	5
11500	14
11510	10
11520	10
11530	11
11540	13
11550	12
11560	14
11570	6
11580	8
11590	11
11600	6
11610	8
11620	11
11630	17
11640	13
11650	9
11660	13
11670	17
11680	12
11690	7
11700	12
11710	10
11720	14
11730	12
11740	10
11750	7
11760	10
11770	12
11780	10
11790	13
11800	18
11810	15
11820	8
11830	6
11840	11
11850	24
11860	7
11870	10
11880	12
11890	10
11900	15
11910	11
11920	11
11930	9
11940	14
11950	12
11960	10
11970	11
11980	11
11990	8
12000	13
12010	18
12020	10
12030	11
12040	9
12050	11
12060	12
12070	12
12080	11
12090	9
12100	17
12110	9
12120	10
12130	11
12140	13
12150	10
12160	9
12170	19
12180	13
12190	5
12200	9
12210	13
12220	5
12230	7
12240	13
12250	10
12260	13
12270	7
12280	8
12290	10
12300	10
12310	7
12320	14
12330	8
12340	11
12350	14
12360	8
12370	6
12380	10
12390	17
12400	8
12410	9
12420	9
12430	11
12440	4
12450	8
12460	12
12470	12
12480	11
12490	8
12500	11
12510	11
12520	14
12530	8
12540	9
12550	8
12560	4
12570	8
12580	11
12590	16
12600	12
12610	12
12620	7
12630	11
12640	9
12650	9
12660	12
12670	7
12680	8
12690	11
12700	9
12710	10
12720	14
12730	2
12740	9
12750	7
12760	5
12770	10
12780	6
12790	8
12800	9
12810	2
12820	12
12830	8
12840	7
12850	8
12860	10
12870	9
12880	12
12890	5
12900	12
12910	15
12920	10
12930	7
12940	6
12950	11
12960	7
12970	10
12980	4
12990	6
13000	12
13010	11
13020	7
13030	19
13040	6
13050	9
13060	8
13070	7
13080	14
13090	9
13100	6
13110	7
13120	9
13130	5
13140	7
13150	10
13160	10
13170	7
13180	10
13190	11
13200	10
13210	9
13220	8
13230	3
13240	9
13250	8
13260	10
13270	8
13280	7
13290	3
13300	11
13310	6
13320	9
13330	3
13340	10
13350	12
13360	12
13370	5
13380	9
13390	6
13400	7
13410	3
13420	3
13430	7
13440	2
13450	4
13460	4
13470	9
13480	9
13490	5
13500	5
13510	10
13520	6
13530	5
13540	4
13550	8
13560	5
13570	8
13580	8
13590	7
13600	9
13610	8
13620	4
13630	10
13640	8
13650	8
13660	9
13670	4
13680	8
13690	4
13700	4
13710	17
13720	9
13730	2
13740	6
13750	4
13760	9
13770	5
13780	6
13790	7
13800	3
13810	10
13820	7
13830	7
13840	9
13850	4
13860	7
13870	9
13880	6
13890	3
13900	5
13910	6
13920	7
13930	7
13940	5
13950	8
13960	7
13970	5
13980	7
13990	3
14000	7
14010	6
14020	2
14030	7
14040	7
14050	8
14060	4
14070	1
14080	5
14090	6
14100	8
14110	6
14120	5
14130	4
14140	4
14150	5
14160	8
14170	9
14180	10
14190	5
14200	6
14210	4
14220	1
14230	5
14240	3
14250	6
14260	4
14270	7
14280	5
14290	4
14300	3
14310	6
14320	7
14330	5
14340	2
14350	9
14360	4
14370	6
14380	5
14390	0
14400	9
14410	2
14420	1
14430	3
14440	5
14450	8
14460	6
14470	5
14480	6
14490	5
14500	9
14510	6
14520	5
14530	6
14540	7
14550	6
14560	3
14570	3
14580	6
14590	7
14600	8
14610	3
14620	4
14630	5
14640	5
14650	4
14660	7
14670	4
14680	4
14690	4
14700	5
14710	6
14720	3
14730	2
14740	5
14750	4
14760	6
14770	3
14780	5
14790	4
14800	2
14810	0
14820	3
14830	6
14840	4
14850	3
14860	7
14870	2
14880	8
14890	4
14900	3
14910	2
14920	3
14930	5
14940	4
14950	4
14960	6
14970	5
14980	2
14990	7
15000	2
15010	2
15020	2
15030	4
15040	8
15050	3
15060	3
15070	0
15080	9
15090	3
15100	2
15110	3
15120	1
15130	3
15140	4
15150	1
15160	2
15170	2
15180	4
15190	4
15200	5
15210	3
15220	2
15230	1
15240	3
15250	4
15260	5
15270	3
15280	4
15290	3
15300	2
15310	7
15320	4
15330	4
15340	6
15350	3
15360	7
15370	1
15380	3
15390	0
15400	4
15410	2
15420	4
15430	2
15440	7
15450	4
15460	1
15470	3
15480	2
15490	4
15500	3
15510	2
15520	1
15530	4
15540	5
15550	6
15560	5
15570	3
15580	1
15590	4
15600	7
15610	5
15620	8
15630	2
15640	4
15650	5
15660	7
15670	11
15680	4
15690	11
15700	6
15710	9
15720	6
15730	4
15740	10
15750	5
15760	6
15770	9
15780	4
15790	7
15800	6
15810	7
15820	5
15830	2
15840	5
15850	4
15860	4
15870	5
15880	6
15890	4
15900	5
15910	2
15920	1
15930	4
15940	6
15950	3
15960	8
15970	0
15980	3
15990	1
16000	2
16010	2
16020	0
16030	3
16040	1
16050	2
16060	2
16070	2
16080	4
16090	0
16100	2
16110	2
16120	3
16130	2
16140	3
16150	0
16160	2
16170	2
16180	4
16190	2
16200	1
16210	5
16220	0
16230	1
16240	2
16250	2
16260	1
16270	2
16280	2
16290	2
16300	5
16310	1
16320	3
16330	2
16340	3
16350	1
16360	3
16370	0
16380	1
16390	0
16400	2
16410	3
16420	2
16430	0
16440	3
16450	5
16460	1
16470	0
16480	2
16490	1
16500	2
16510	4
16520	4
16530	2
16540	2
16550	5
16560	2
16570	1
16580	0
16590	1
16600	1
16610	2
16620	2
16630	1
16640	3
16650	5
16660	1
16670	2
16680	2
16690	3
16700	2
16710	0
16720	2
16730	1
16740	5
16750	1
16760	3
16770	4
16780	0
16790	0
16800	1
16810	1
16820	1
16830	1
16840	1
16850	0
16860	0
16870	3
16880	1
16890	1
16900	2
16910	2
16920	1
16930	5
16940	0
16950	1
16960	1
16970	1
16980	1
16990	2
17000	0
17010	3
17020	3
17030	1
17040	1
17050	1
17060	1
17070	2
17080	1
17090	2
17100	1
17110	2
17120	1
17130	1
17140	3
17150	3
17160	3
17170	2
17180	3
17190	1
17200	0
17210	0
17220	2
17230	2
17240	1
17250	0
17260	0
17270	0
17280	1
17290	2
17300	1
17310	1
17320	1
17330	1
17340	0
17350	3
17360	0
17370	3
17380	0
17390	0
17400	0
17410	1
17420	4
17430	0
17440	1
17450	2
17460	0
17470	0
17480	0
17490	1
17500	3
17510	1
17520	2
17530	0
17540	0
17550	1
17560	1
17570	1
17580	1
17590	0
17600	0
17610	1
17620	3
17630	2
17640	2
17650	3
17660	0
17670	1
17680	2
17690	1
17700	0
17710	1
17720	0
17730	1
17740	0
17750	1
17760	2
17770	1
17780	0
17790	0
17800	1
17810	0
17820	0
17830	1
17840	1
17850	0
17860	2
17870	1
17880	1
17890	0
17900	1
17910	1
17920	0
17930	0
17940	0
17950	0
17960	0
17970	0
17980	0
17990	1
18000	1
18010	1
18020	0
18030	0
18040	0
18050	0
18060	1
18070	0
18080	0
18090	3
18100	0
18110	1
18120	1
18130	0
18140	0
18150	0
18160	0
18170	2
18180	1
18190	0
18200	0
18210	0
18220	0
18230	0
18240	0
18250	2
18260	0
18270	0
18280	1
18290	0
18300	0
18310	3
18320	0
18330	1
18340	0
18350	0
18360	0
18370	0
18380	0
18390	0
18400	1
18410	0
18420	1
18430	0
18440	0
18450	0
18460	1
18470	0
18480	0
18490	0
18500	0
18510	1
18520	0
18530	0
18540	2
18550	0
18560	0
18570	0
18580	0
18590	1
18600	0
18610	0
18620	0
18630	0
18640	1
18650	0
18660	1
18670	1
18680	0
18690	0
18700	0
18710	1
18720	1
18730	0
18740	0
18750	0
18760	0
18770	0
18780	1
18790	0
18800	0
18810	0
18820	1
18830	0
18840	0
18850	1
18860	0
18870	0
18880	0
18890	0
18900	0
18910	0
18920	0
18930	1
18940	0
18950	0
18960	0
18970	0
18980	1
18990	1
19000	0
19010	0
19020	0
19030	0
19040	0
19050	0
19060	0
19070	0
19080	0
19090	0
19100	0
19110	1
19120	0
19130	0
19140	0
19150	0
19160	0
19170	1
19180	1
19190	1
19200	1
19210	0
19220	0
19230	0
19240	0
19250	0
19260	0
19270	0
19280	0
19290	0
19300	0
19310	0
19320	0
19330	1
19340	0
19350	0
19360	0
19370	0
19380	0
19390	0
19400	0
19410	0
19420	0
19430	0
19440	0
19450	0
19460	0
19470	0
19480	0
19490	0
19500	0
19510	0
19520	0
19530	0
19540	0
19550	0
19560	0
19570	0
19580	0
19590	0
19600	0
19610	0
19620	0
19630	0
19640	0
19650	0
19660	0
19670	0
19680	0
19690	0
19700	0
19710	0
19720	0
19730	0
19740	1
19750	0
19760	0
19770	0
19780	0
19790	0
19800	0
19810	0
19820	0
19830	0
19840	0
19850	0
19860	0
19870	0
19880	0
19890	0
19900	0
19910	0
19920	0
19930	0
19940	0
19950	0
19960	0
19970	0
19980	0
[truncated: 2,096 more rows]

## Sheet: EDFig2g EDS Spectra
Energy (eV)	Counts
0	0
10	0
20	0
30	0
40	0
50	1
60	0
70	3
80	2
90	2
100	0
110	4
120	4
130	9
140	27
150	40
160	45
170	60
180	85
190	103
200	146
210	155
220	228
230	361
240	493
250	625
260	698
270	748
280	759
290	597
300	469
310	327
320	251
330	214
340	240
350	218
360	229
370	218
380	243
390	291
400	270
410	312
420	365
430	428
440	674
450	984
460	1596
470	2634
480	4113
490	6011
500	7912
510	9284
520	9743
530	8984
540	7246
550	5254
560	3523
570	2161
580	1381
590	992
600	884
610	866
620	838
630	787
640	750
650	888
660	1064
670	1335
680	1702
690	2031
700	2195
710	2182
720	1953
730	1602
740	1134
750	719
760	480
770	336
780	236
790	165
800	149
810	121
820	141
830	119
840	112
850	107
860	89
870	109
880	110
890	97
900	98
910	109
920	109
930	121
940	134
950	131
960	112
970	121
980	131
990	112
1000	131
1010	157
1020	151
1030	148
1040	161
1050	162
1060	149
1070	149
1080	136
1090	153
1100	119
1110	145
1120	149
1130	152
1140	148
1150	147
1160	148
1170	165
1180	145
1190	182
1200	177
1210	159
1220	180
1230	203
1240	182
1250	188
1260	186
1270	164
1280	185
1290	166
1300	222
1310	177
1320	171
1330	178
1340	167
1350	188
1360	211
1370	192
1380	174
1390	217
1400	189
1410	244
1420	251
1430	293
1440	363
1450	446
1460	539
1470	602
1480	600
1490	694
1500	643
1510	547
1520	506
1530	440
1540	352
1550	240
1560	273
1570	239
1580	218
1590	205
1600	214
1610	219
1620	230
1630	223
1640	218
1650	277
1660	290
1670	371
1680	496
1690	658
1700	818
1710	1120
1720	1322
1730	1428
1740	1483
1750	1399
1760	1301
1770	1210
1780	925
1790	757
1800	605
1810	439
1820	352
1830	288
1840	264
1850	271
1860	217
1870	181
1880	219
1890	173
1900	206
1910	205
1920	204
1930	187
1940	219
1950	258
1960	275
1970	352
1980	374
1990	445
2000	569
2010	694
2020	780
2030	752
2040	809
2050	792
2060	751
2070	661
2080	633
2090	562
2100	538
2110	514
2120	500
2130	457
2140	407
2150	377
2160	378
2170	311
2180	282
2190	250
2200	233
2210	233
2220	206
2230	205
2240	173
2250	189
2260	164
2270	159
2280	190
2290	214
2300	196
2310	172
2320	161
2330	200
2340	169
2350	178
2360	194
2370	187
2380	151
2390	166
2400	164
2410	148
2420	141
2430	167
2440	160
2450	142
2460	140
2470	162
2480	171
2490	160
2500	150
2510	163
2520	146
2530	136
2540	142
2550	154
2560	140
2570	151
2580	144
2590	116
2600	156
2610	155
2620	140
2630	160
2640	167
2650	154
2660	183
2670	156
2680	124
2690	145
2700	152
2710	135
2720	130
2730	133
2740	146
2750	149
2760	135
2770	127
2780	147
2790	126
2800	137
2810	119
2820	134
2830	127
2840	142
2850	130
2860	126
2870	148
2880	146
2890	139
2900	129
2910	118
2920	142
2930	107
2940	134
2950	130
2960	133
2970	140
2980	149
2990	166
3000	121
3010	158
3020	132
3030	138
3040	122
3050	131
3060	121
3070	126
3080	132
3090	115
3100	99
3110	108
3120	122
3130	152
3140	153
3150	120
3160	139
3170	146
3180	122
3190	143
3200	117
3210	130
3220	121
3230	137
3240	150
3250	135
3260	158
3270	178
3280	174
3290	201
3300	209
3310	175
3320	199
3330	183
3340	200
3350	175
3360	173
3370	149
3380	174
3390	151
3400	136
3410	137
3420	126
3430	127
3440	114
3450	119
3460	136
3470	105
3480	112
3490	115
3500	117
3510	131
3520	109
3530	116
3540	121
3550	98
3560	118
3570	135
3580	122
3590	140
3600	131
3610	134
3620	116
3630	121
3640	125
3650	114
3660	134
3670	128
3680	122
3690	128
3700	125
3710	122
3720	113
3730	104
3740	112
3750	126
3760	132
3770	128
3780	119
3790	108
3800	95
3810	117
3820	106
3830	109
3840	91
3850	113
3860	98
3870	121
3880	101
3890	99
3900	95
3910	106
3920	110
3930	96
3940	103
3950	95
3960	116
3970	108
3980	122
3990	117
4000	94
4010	104
4020	103
4030	103
4040	112
4050	90
4060	97
4070	90
4080	108
4090	94
4100	104
4110	90
4120	79
4130	80
4140	106
4150	95
4160	103
4170	91
4180	89
4190	70
4200	92
4210	95
4220	94
4230	97
4240	96
4250	81
4260	95
4270	85
4280	95
4290	100
4300	77
4310	85
4320	91
4330	93
4340	92
4350	93
4360	89
4370	119
4380	91
4390	83
4400	98
4410	89
4420	91
4430	96
4440	94
4450	92
4460	106
4470	95
4480	90
4490	89
4500	93
4510	113
4520	100
4530	95
4540	74
4550	95
4560	86
4570	83
4580	90
4590	89
4600	99
4610	109
4620	107
4630	88
4640	92
4650	87
4660	94
4670	85
4680	94
4690	95
4700	100
4710	93
4720	109
4730	78
4740	78
4750	107
4760	87
4770	82
4780	67
4790	93
4800	77
4810	70
4820	84
4830	77
4840	88
4850	87
4860	79
4870	95
4880	81
4890	82
4900	66
4910	88
4920	81
4930	81
4940	80
4950	76
4960	77
4970	74
4980	78
4990	74
5000	89
5010	86
5020	85
5030	77
5040	77
5050	71
5060	69
5070	71
5080	69
5090	84
5100	79
5110	83
5120	72
5130	66
5140	83
5150	82
5160	69
5170	73
5180	56
5190	61
5200	81
5210	57
5220	92
5230	93
5240	68
5250	68
5260	76
5270	85
5280	72
5290	89
5300	79
5310	100
5320	83
5330	64
5340	85
5350	91
5360	88
5370	106
5380	102
5390	102
5400	100
5410	106
5420	95
5430	107
5440	102
5450	102
5460	82
5470	92
5480	100
5490	74
5500	98
5510	62
5520	88
5530	80
5540	64
5550	69
5560	69
5570	65
5580	62
5590	67
5600	63
5610	73
5620	50
5630	66
5640	76
5650	64
5660	71
5670	61
5680	58
5690	70
5700	65
5710	57
5720	56
5730	59
5740	67
5750	60
5760	60
5770	60
5780	71
5790	72
5800	57
5810	63
5820	62
5830	54
5840	66
5850	59
5860	67
5870	62
5880	64
5890	66
5900	61
5910	55
5920	64
5930	62
5940	63
5950	90
5960	71
5970	68
5980	54
5990	47
6000	60
6010	64
6020	67
6030	57
6040	54
6050	68
6060	64
6070	67
6080	79
6090	52
6100	65
6110	56
6120	65
6130	64
6140	53
6150	70
6160	52
6170	60
6180	68
6190	63
6200	72
6210	90
6220	104
6230	95
6240	134
6250	148
6260	218
6270	329
6280	417
6290	605
6300	737
6310	992
6320	1289
6330	1658
6340	2004
6350	2396
6360	2755
6370	3028
6380	3300
6390	3459
6400	3548
6410	3515
6420	3402
6430	3169
6440	2908
6450	2639
6460	2215
6470	1869
6480	1488
6490	1113
6500	867
6510	668
6520	482
6530	374
6540	259
6550	166
6560	123
6570	96
6580	89
6590	72
6600	70
6610	66
6620	50
6630	57
6640	43
6650	54
6660	42
6670	39
6680	61
6690	62
6700	60
6710	47
6720	57
6730	49
6740	42
6750	55
6760	45
6770	51
6780	47
6790	51
6800	63
6810	51
6820	42
6830	45
6840	62
6850	51
6860	37
6870	71
6880	64
6890	76
6900	53
6910	80
6920	96
6930	110
6940	128
6950	115
6960	169
6970	192
6980	211
6990	306
7000	331
7010	327
7020	404
7030	443
7040	456
7050	451
7060	472
7070	480
7080	457
7090	412
7100	379
7110	318
7120	278
7130	249
7140	211
7150	190
7160	167
7170	128
7180	92
7190	91
7200	65
7210	57
7220	51
7230	55
7240	35
7250	41
7260	51
7270	26
7280	33
7290	35
7300	36
7310	31
7320	33
7330	33
7340	41
7350	33
7360	33
7370	26
7380	41
7390	28
7400	48
7410	43
7420	51
7430	44
7440	44
7450	48
7460	34
7470	63
7480	38
7490	53
7500	37
7510	46
7520	34
7530	35
7540	38
7550	40
7560	42
7570	33
7580	27
7590	43
7600	32
7610	40
7620	39
7630	35
7640	32
7650	35
7660	38
7670	42
7680	48
7690	34
7700	40
7710	41
7720	47
7730	45
7740	27
7750	34
7760	27
7770	32
7780	34
7790	45
7800	30
7810	41
7820	43
7830	40
7840	27
7850	35
7860	30
7870	29
7880	32
7890	38
7900	29
7910	24
7920	28
7930	35
7940	37
7950	29
7960	26
7970	31
7980	30
7990	30
8000	38
8010	31
8020	28
8030	34
8040	28
8050	31
8060	27
8070	26
8080	32
8090	33
8100	42
8110	38
8120	34
8130	31
8140	33
8150	33
8160	32
8170	33
8180	28
8190	38
8200	31
8210	31
8220	31
8230	29
8240	43
8250	38
8260	31
8270	24
8280	32
8290	37
8300	31
8310	25
8320	24
8330	34
8340	28
8350	20
8360	26
8370	25
8380	26
8390	24
8400	16
8410	46
8420	44
8430	30
8440	34
8450	29
8460	23
8470	33
8480	30
8490	29
8500	22
8510	27
8520	31
8530	33
8540	22
8550	14
8560	28
8570	32
8580	44
8590	30
8600	46
8610	27
8620	35
8630	19
8640	30
8650	23
8660	36
8670	27
8680	31
8690	21
8700	35
8710	25
8720	31
8730	26
8740	23
8750	25
8760	22
8770	33
8780	23
8790	23
8800	37
8810	26
8820	36
8830	39
8840	22
8850	27
8860	21
8870	24
8880	30
8890	29
8900	26
8910	30
8920	32
8930	29
8940	37
8950	29
8960	27
8970	45
8980	34
8990	30
9000	16
9010	20
9020	29
9030	17
9040	22
9050	42
9060	37
9070	31
9080	27
9090	31
9100	21
9110	29
9120	34
9130	28
9140	31
9150	22
9160	22
9170	31
9180	19
9190	27
9200	25
9210	22
9220	21
9230	22
9240	23
9250	29
9260	24
9270	25
9280	30
9290	39
9300	26
9310	25
9320	20
9330	29
9340	28
9350	22
9360	14
9370	22
9380	31
9390	22
9400	24
9410	31
9420	25
9430	15
9440	19
9450	23
9460	26
9470	31
9480	11
9490	25
9500	28
9510	9
9520	30
9530	21
9540	18
9550	20
9560	24
9570	22
9580	20
9590	25
9600	21
9610	21
9620	21
9630	29
9640	25
9650	26
9660	24
9670	20
9680	24
9690	24
9700	29
9710	22
9720	31
9730	38
9740	21
9750	27
9760	23
9770	15
9780	21
9790	20
9800	16
9810	27
9820	20
9830	29
9840	28
9850	21
9860	23
9870	24
9880	30
9890	26
9900	15
9910	22
9920	17
9930	20
9940	19
9950	25
9960	25
9970	31
9980	17
9990	20
10000	18
10010	30
10020	24
10030	22
10040	19
10050	17
10060	24
10070	18
10080	25
10090	26
10100	21
10110	24
10120	24
10130	19
10140	27
10150	21
10160	19
10170	28
10180	29
10190	24
10200	14
10210	19
10220	23
10230	24
10240	18
10250	20
10260	24
10270	21
10280	23
10290	21
10300	19
10310	11
10320	29
10330	17
10340	16
10350	20
10360	24
10370	23
10380	14
10390	15
10400	17
10410	17
10420	18
10430	13
10440	25
10450	21
10460	21
10470	18
10480	24
10490	21
10500	22
10510	18
10520	15
10530	22
10540	12
10550	15
10560	36
10570	16
10580	22
10590	20
10600	24
10610	14
10620	15
10630	27
10640	20
10650	19
10660	13
10670	31
10680	19
10690	18
10700	19
10710	30
10720	13
10730	17
10740	23
10750	19
10760	13
10770	18
10780	22
10790	20
10800	16
10810	28
10820	16
10830	19
10840	17
10850	18
10860	21
10870	14
10880	17
10890	16
10900	17
10910	20
10920	15
10930	23
10940	22
10950	18
10960	23
10970	19
10980	29
10990	14
11000	10
11010	21
11020	18
11030	23
11040	20
11050	17
11060	14
11070	9
11080	24
11090	15
11100	13
11110	14
11120	15
11130	21
11140	18
11150	14
11160	14
11170	21
11180	14
11190	16
11200	13
11210	18
11220	13
11230	10
11240	17
11250	13
11260	14
11270	19
11280	12
11290	14
11300	17
11310	14
11320	15
11330	12
11340	16
11350	12
11360	13
11370	12
11380	17
11390	8
11400	16
11410	20
11420	15
11430	16
11440	9
11450	19
11460	25
11470	14
11480	12
11490	17
11500	14
11510	12
11520	15
11530	9
11540	15
11550	14
11560	14
11570	14
11580	8
11590	17
11600	13
11610	18
11620	5
11630	16
11640	18
11650	14
11660	10
11670	24
11680	20
11690	20
11700	10
11710	20
11720	15
11730	11
11740	17
11750	14
11760	16
11770	18
11780	19
11790	16
11800	18
11810	10
11820	14
11830	10
11840	20
11850	12
11860	20
11870	12
11880	9
11890	7
11900	11
11910	13
11920	10
11930	15
11940	12
11950	17
11960	10
11970	15
11980	12
11990	12
12000	12
12010	12
12020	17
12030	16
12040	13
12050	18
12060	12
12070	11
12080	12
12090	14
12100	12
12110	7
12120	16
12130	9
12140	14
12150	12
12160	18
12170	14
12180	12
12190	19
12200	11
12210	15
12220	18
12230	15
12240	11
12250	13
12260	13
12270	16
12280	12
12290	15
12300	10
12310	11
12320	12
12330	7
12340	9
12350	11
12360	8
12370	2
12380	13
12390	15
12400	9
12410	15
12420	13
12430	19
12440	14
12450	13
12460	15
12470	12
12480	13
12490	14
12500	14
12510	9
12520	16
12530	11
12540	13
12550	10
12560	6
12570	16
12580	17
12590	10
12600	11
12610	15
12620	16
12630	16
12640	17
12650	12
12660	13
12670	18
12680	17
12690	7
12700	8
12710	13
12720	19
12730	16
12740	13
12750	7
12760	9
12770	14
12780	20
12790	9
12800	13
12810	3
12820	17
12830	11
12840	13
12850	12
12860	8
12870	6
12880	7
12890	11
12900	12
12910	14
12920	10
12930	14
12940	10
12950	10
12960	9
12970	11
12980	12
12990	10
13000	3
13010	13
13020	12
13030	9
13040	12
13050	13
13060	5
13070	8
13080	13
13090	6
13100	5
13110	10
13120	13
13130	21
13140	9
13150	8
13160	15
13170	10
13180	11
13190	9
13200	10
13210	8
13220	13
13230	7
13240	7
13250	11
13260	7
13270	11
13280	12
13290	10
13300	5
13310	8
13320	7
13330	10
13340	11
13350	7
13360	12
13370	16
13380	9
13390	12
13400	15
13410	4
13420	8
13430	11
13440	7
13450	12
13460	13
13470	5
13480	3
13490	5
13500	4
13510	14
13520	9
13530	16
13540	4
13550	6
13560	11
13570	7
13580	9
13590	14
13600	11
13610	9
13620	3
13630	4
13640	7
13650	5
13660	7
13670	13
13680	10
13690	4
13700	12
13710	7
13720	8
13730	10
13740	8
13750	6
13760	8
13770	11
13780	6
13790	9
13800	14
13810	8
13820	11
13830	7
13840	3
13850	4
13860	13
13870	7
13880	9
13890	8
13900	11
13910	4
13920	7
13930	7
13940	9
13950	8
13960	16
13970	7
13980	13
13990	3
14000	4
14010	4
14020	4
14030	11
14040	7
14050	7
14060	6
14070	11
14080	15
14090	6
14100	6
14110	9
14120	3
14130	5
14140	10
14150	4
14160	10
14170	5
14180	9
14190	6
14200	7
14210	9
14220	7
14230	7
14240	14
14250	5
14260	7
14270	9
14280	4
14290	7
14300	7
14310	2
14320	7
14330	6
14340	9
14350	9
14360	10
14370	8
14380	9
14390	7
14400	4
14410	7
14420	3
14430	9
14440	9
14450	5
14460	5
14470	3
14480	4
14490	7
14500	8
14510	6
14520	4
14530	5
14540	8
14550	9
14560	6
14570	4
14580	5
14590	2
14600	5
14610	5
14620	4
14630	6
14640	10
14650	7
14660	7
14670	9
14680	5
14690	3
14700	6
14710	5
14720	3
14730	6
14740	2
14750	6
14760	3
14770	7
14780	5
14790	11
14800	6
14810	5
14820	8
14830	3
14840	4
14850	6
14860	6
14870	5
14880	3
14890	4
14900	6
14910	5
14920	10
14930	2
14940	5
14950	5
14960	9
14970	5
14980	3
14990	5
15000	3
15010	6
15020	8
15030	5
15040	8
15050	7
15060	5
15070	6
15080	5
15090	7
15100	3
15110	8
15120	8
15130	9
15140	6
15150	3
15160	5
15170	3
15180	5
15190	9
15200	3
15210	4
15220	1
15230	5
15240	5
15250	6
15260	6
15270	9
15280	5
15290	6
15300	2
15310	7
15320	3
15330	5
15340	3
15350	4
15360	6
15370	8
15380	9
15390	3
15400	3
15410	4
15420	2
15430	5
15440	6
15450	6
15460	3
15470	5
15480	6
15490	5
15500	6
15510	3
15520	1
15530	5
15540	4
15550	5
15560	6
15570	5
15580	2
15590	2
15600	7
15610	3
15620	8
15630	3
15640	5
15650	8
15660	3
15670	4
15680	3
15690	5
15700	2
15710	1
15720	3
15730	4
15740	4
15750	10
15760	6
15770	3
15780	5
15790	4
15800	1
15810	3
15820	1
15830	5
15840	6
15850	7
15860	4
15870	2
15880	2
15890	7
15900	4
15910	4
15920	6
15930	1
15940	2
15950	4
15960	2
15970	3
15980	1
15990	7
16000	0
16010	4
16020	5
16030	1
16040	3
16050	4
16060	2
16070	0
16080	3
16090	6
16100	2
16110	1
16120	5
16130	8
16140	4
16150	4
16160	4
16170	2
16180	2
16190	3
16200	5
16210	3
16220	7
16230	1
16240	3
16250	4
16260	1
16270	1
16280	6
16290	3
16300	2
16310	1
16320	4
16330	2
16340	1
16350	3
16360	2
16370	2
16380	0
16390	4
16400	5
16410	0
16420	3
16430	6
16440	0
16450	4
16460	7
16470	2
16480	5
16490	1
16500	1
16510	6
16520	0
16530	0
16540	2
16550	1
16560	1
16570	5
16580	4
16590	2
16600	1
16610	2
16620	1
16630	2
16640	1
16650	3
16660	0
16670	1
16680	0
16690	2
16700	2
16710	1
16720	3
16730	3
16740	3
16750	2
16760	8
16770	1
16780	3
16790	2
16800	2
16810	2
16820	6
16830	1
16840	2
16850	4
16860	3
16870	0
16880	4
16890	5
16900	5
16910	2
16920	4
16930	3
16940	1
16950	1
16960	3
16970	1
16980	3
16990	1
17000	3
17010	5
17020	0
17030	1
17040	1
17050	5
17060	2
17070	1
17080	2
17090	1
17100	1
17110	4
17120	3
17130	1
17140	0
17150	3
17160	3
17170	3
17180	1
17190	0
17200	4
17210	1
17220	5
17230	3
17240	0
17250	0
17260	3
17270	3
17280	1
17290	2
17300	2
17310	1
17320	2
17330	1
17340	1
17350	5
17360	2
17370	4
17380	2
17390	2
17400	1
17410	0
17420	0
17430	2
17440	1
17450	1
17460	0
17470	1
17480	1
17490	4
17500	1
17510	1
17520	0
17530	0
17540	1
17550	0
17560	0
17570	2
17580	4
17590	1
17600	0
17610	0
17620	0
17630	2
17640	1
17650	3
17660	2
17670	2
17680	4
17690	3
17700	2
17710	0
17720	0
17730	0
17740	3
17750	0
17760	2
17770	2
17780	2
17790	2
17800	3
17810	3
17820	4
17830	0
17840	0
17850	1
17860	1
17870	2
17880	1
17890	0
17900	2
17910	1
17920	3
17930	0
17940	1
17950	0
17960	0
17970	0
17980	2
17990	1
18000	0
18010	2
18020	3
18030	1
18040	1
18050	0
18060	1
18070	1
18080	1
18090	0
18100	0
18110	2
18120	0
18130	3
18140	1
18150	0
18160	2
18170	1
18180	0
18190	1
18200	1
18210	1
18220	0
18230	1
18240	0
18250	0
18260	1
18270	0
18280	0
18290	0
18300	2
18310	1
18320	0
18330	1
18340	3
18350	0
18360	0
18370	0
18380	1
18390	1
18400	1
18410	0
18420	1
18430	1
18440	3
18450	0
18460	1
18470	1
18480	0
18490	3
18500	1
18510	1
18520	0
18530	0
18540	0
18550	1
18560	1
18570	2
18580	1
18590	0
18600	2
18610	0
18620	0
18630	0
18640	2
18650	1
18660	0
18670	0
18680	2
18690	0
18700	2
18710	2
18720	1
18730	0
18740	0
18750	0
18760	1
18770	3
18780	1
18790	1
18800	2
18810	0
18820	1
18830	0
18840	1
18850	3
18860	0
18870	2
18880	0
18890	0
18900	0
18910	1
18920	0
18930	1
18940	0
18950	2
18960	0
18970	0
18980	0
18990	0
19000	0
19010	0
19020	1
19030	2
19040	0
19050	1
19060	0
19070	0
19080	0
19090	0
19100	2
19110	0
19120	0
19130	1
19140	0
19150	1
19160	0
19170	1
19180	0
19190	0
19200	0
19210	0
19220	0
19230	0
19240	0
19250	1
19260	0
19270	1
19280	2
19290	0
19300	2
19310	0
19320	1
19330	0
19340	1
19350	0
19360	0
19370	0
19380	1
19390	0
19400	1
19410	0
19420	2
19430	0
19440	0
19450	0
19460	0
19470	0
19480	0
19490	0
19500	1
19510	0
19520	0
19530	0
19540	1
19550	0
19560	0
19570	0
19580	0
19590	0
19600	0
19610	0
19620	0
19630	1
19640	1
19650	0
19660	1
19670	0
19680	0
19690	0
19700	0
19710	0
19720	0
19730	0
19740	0
19750	0
19760	0
19770	0
19780	1
19790	0
19800	0
19810	0
19820	0
19830	0
19840	0
19850	0
19860	0
19870	0
19880	0
19890	0
19900	0
19910	0
19920	0
19930	0
19940	0
19950	0
19960	0
19970	0
19980	0
[truncated: 2,096 more rows]

## Sheet: EDFig2h EDS Spectra
Energy (eV)	Counts
0	0
10	0
20	0
30	0
40	0
50	0
60	0
70	1
80	3
90	2
100	1
110	3
120	7
130	8
140	25
150	38
160	42
170	67
180	63
190	70
200	86
210	150
220	179
230	295
240	374
250	525
260	649
270	666
280	602
290	532
300	416
310	297
320	246
330	209
340	153
350	155
360	181
370	184
380	208
390	221
400	226
410	240
420	267
430	319
440	494
450	753
460	1183
470	1984
480	3080
490	4589
500	6053
510	7211
520	7609
530	7006
540	5761
550	4175
560	2521
570	1631
580	831
590	469
600	353
610	315
620	291
630	255
640	269
650	300
660	355
670	450
680	601
690	675
700	610
710	646
720	602
730	488
740	388
750	273
760	243
770	176
780	131
790	136
800	128
810	119
820	149
830	115
840	140
850	127
860	146
870	122
880	131
890	124
900	126
910	115
920	139
930	137
940	138
950	149
960	153
970	137
980	136
990	141
1000	149
1010	181
1020	145
1030	157
1040	162
1050	172
1060	166
1070	172
1080	165
1090	173
1100	150
1110	171
1120	181
1130	177
1140	164
1150	195
1160	183
1170	195
1180	190
1190	188
1200	184
1210	191
1220	181
1230	210
1240	198
1250	225
1260	205
1270	214
1280	223
1290	225
1300	199
1310	216
1320	230
1330	215
1340	221
1350	196
1360	232
1370	197
1380	239
1390	263
1400	287
1410	334
1420	390
1430	583
1440	681
1450	942
1460	1188
1470	1366
1480	1534
1490	1481
1500	1376
1510	1281
1520	1034
1530	848
1540	612
1550	529
1560	394
1570	368
1580	331
1590	285
1600	281
1610	288
1620	288
1630	321
1640	366
1650	487
1660	626
1670	865
1680	1267
1690	1883
1700	2478
1710	3203
1720	3792
1730	4283
1740	4449
1750	4297
1760	4045
1770	3307
1780	2703
1790	2064
1800	1534
1810	1115
1820	836
1830	658
1840	573
1850	455
1860	348
1870	353
1880	282
1890	282
1900	298
1910	250
1920	267
1930	293
1940	367
1950	419
1960	535
1970	757
1980	1020
1990	1315
2000	1827
2010	2237
2020	2505
2030	3004
2040	3145
2050	3149
2060	3036
2070	2801
2080	2590
2090	2222
2100	2078
2110	1963
2120	1800
2130	1599
2140	1588
2150	1289
2160	1176
2170	1014
2180	819
2190	664
2200	596
2210	494
2220	400
2230	372
2240	318
2250	303
2260	242
2270	214
2280	207
2290	199
2300	188
2310	186
2320	168
2330	183
2340	160
2350	168
2360	142
2370	151
2380	151
2390	130
2400	132
2410	134
2420	144
2430	162
2440	147
2450	151
2460	153
2470	146
2480	158
2490	156
2500	175
2510	157
2520	160
2530	159
2540	170
2550	157
2560	146
2570	155
2580	135
2590	150
2600	130
2610	123
2620	139
2630	138
2640	133
2650	139
2660	149
2670	148
2680	136
2690	134
2700	126
2710	123
2720	122
2730	139
2740	147
2750	129
2760	141
2770	124
2780	152
2790	122
2800	101
2810	153
2820	133
2830	138
2840	124
2850	125
2860	141
2870	127
2880	115
2890	145
2900	114
2910	115
2920	130
2930	138
2940	129
2950	141
2960	149
2970	150
2980	118
2990	138
3000	144
3010	157
3020	128
3030	156
3040	124
3050	139
3060	136
3070	129
3080	128
3090	109
3100	145
3110	142
3120	127
3130	155
3140	138
3150	133
3160	141
3170	125
3180	134
3190	143
3200	150
3210	147
3220	149
3230	172
3240	187
3250	216
3260	216
3270	244
3280	279
3290	336
3300	315
3310	301
3320	362
3330	333
3340	340
3350	298
3360	246
3370	235
3380	217
3390	213
3400	146
3410	137
3420	146
3430	124
3440	140
3450	150
3460	108
3470	123
3480	114
3490	135
3500	127
3510	120
3520	119
3530	140
3540	132
3550	150
3560	145
3570	125
3580	150
3590	118
3600	133
3610	157
3620	133
3630	145
3640	121
3650	134
3660	127
3670	106
3680	135
3690	120
3700	139
3710	110
3720	128
3730	119
3740	122
3750	95
3760	104
3770	101
3780	111
3790	98
3800	95
3810	107
3820	124
3830	107
3840	117
3850	117
3860	96
3870	105
3880	129
3890	106
3900	114
3910	111
3920	104
3930	87
3940	127
3950	98
3960	86
3970	98
3980	102
3990	118
4000	108
4010	101
4020	121
4030	114
4040	101
4050	92
4060	91
4070	112
4080	105
4090	97
4100	106
4110	104
4120	106
4130	120
4140	114
4150	112
4160	108
4170	98
4180	105
4190	99
4200	109
4210	98
4220	98
4230	116
4240	93
4250	109
4260	88
4270	94
4280	116
4290	114
4300	116
4310	100
4320	98
4330	91
4340	87
4350	86
4360	94
4370	97
4380	107
4390	92
4400	86
4410	112
4420	82
4430	90
4440	93
4450	89
4460	104
4470	105
4480	121
4490	96
4500	108
4510	96
4520	89
4530	105
4540	88
4550	91
4560	107
4570	104
4580	98
4590	93
4600	80
4610	92
4620	85
4630	99
4640	87
4650	92
4660	93
4670	85
4680	103
4690	99
4700	88
4710	101
4720	91
4730	93
4740	89
4750	87
4760	98
4770	84
4780	98
4790	76
4800	93
4810	82
4820	80
4830	85
4840	86
4850	87
4860	88
4870	77
4880	80
4890	85
4900	90
4910	60
4920	96
4930	80
4940	88
4950	74
4960	86
4970	92
4980	90
4990	82
5000	90
5010	99
5020	88
5030	84
5040	74
5050	91
5060	86
5070	83
5080	95
5090	76
5100	67
5110	94
5120	92
5130	78
5140	90
5150	90
5160	72
5170	60
5180	83
5190	80
5200	77
5210	82
5220	86
5230	83
5240	74
5250	81
5260	72
5270	85
5280	90
5290	84
5300	70
5310	83
5320	69
5330	92
5340	87
5350	85
5360	86
5370	76
5380	95
5390	76
5400	91
5410	75
5420	90
5430	69
5440	105
5450	85
5460	69
5470	86
5480	93
5490	70
5500	78
5510	65
5520	64
5530	60
5540	71
5550	79
5560	71
5570	79
5580	77
5590	68
5600	59
5610	80
5620	79
5630	71
5640	69
5650	85
5660	67
5670	72
5680	70
5690	63
5700	74
5710	53
5720	71
5730	73
5740	57
5750	74
5760	56
5770	72
5780	71
5790	61
5800	77
5810	53
5820	76
5830	67
5840	61
5850	57
5860	77
5870	58
5880	61
5890	73
5900	73
5910	67
5920	65
5930	55
5940	77
5950	64
5960	70
5970	67
5980	66
5990	53
6000	71
6010	68
6020	56
6030	45
6040	47
6050	57
6060	63
6070	49
6080	67
6090	71
6100	81
6110	63
6120	59
6130	47
6140	60
6150	65
6160	67
6170	49
6180	60
6190	68
6200	65
6210	76
6220	78
6230	84
6240	86
6250	89
6260	111
6270	137
6280	176
6290	240
6300	305
6310	392
6320	457
6330	576
6340	749
6350	851
6360	952
6370	1089
6380	1128
6390	1185
6400	1215
6410	1272
6420	1155
6430	1104
6440	953
6450	911
6460	755
6470	615
6480	491
6490	434
6500	321
6510	234
6520	186
6530	162
6540	119
6550	98
6560	94
6570	72
6580	78
6590	59
6600	63
6610	68
6620	60
6630	51
6640	49
6650	48
6660	44
6670	48
6680	61
6690	72
6700	50
6710	55
6720	46
6730	54
6740	54
6750	62
6760	49
6770	57
6780	45
6790	57
6800	47
6810	47
6820	49
6830	52
6840	43
6850	52
6860	50
6870	51
6880	56
6890	54
6900	53
6910	51
6920	58
6930	74
6940	74
6950	68
6960	74
6970	95
6980	101
6990	113
7000	147
7010	140
7020	154
7030	201
7040	188
7050	209
7060	190
7070	184
7080	170
7090	174
7100	175
7110	143
7120	120
7130	114
7140	128
7150	88
7160	66
7170	63
7180	81
7190	63
7200	64
7210	60
7220	58
7230	42
7240	39
7250	43
7260	40
7270	36
7280	43
7290	35
7300	33
7310	49
7320	52
7330	42
7340	37
7350	36
7360	36
7370	44
7380	33
7390	38
7400	34
7410	43
7420	28
7430	52
7440	52
7450	38
7460	39
7470	45
7480	46
7490	44
7500	33
7510	40
7520	45
7530	39
7540	36
7550	40
7560	37
7570	30
7580	48
7590	45
7600	42
7610	46
7620	41
7630	27
7640	38
7650	48
7660	40
7670	32
7680	41
7690	41
7700	42
7710	38
7720	43
7730	43
7740	31
7750	32
7760	39
7770	23
7780	34
7790	35
7800	32
7810	40
7820	40
7830	41
7840	42
7850	41
7860	37
7870	32
7880	46
7890	37
7900	43
7910	44
7920	47
7930	38
7940	37
7950	46
7960	41
7970	42
7980	41
7990	36
8000	39
8010	39
8020	40
8030	23
8040	36
8050	26
8060	50
8070	32
8080	31
8090	32
8100	35
8110	32
8120	34
8130	42
8140	35
8150	25
8160	26
8170	29
8180	41
8190	33
8200	37
8210	41
8220	30
8230	38
8240	29
8250	35
8260	23
8270	30
8280	43
8290	35
8300	24
8310	33
8320	33
8330	37
8340	35
8350	27
8360	33
8370	33
8380	35
8390	32
8400	32
8410	35
8420	35
8430	29
8440	43
8450	43
8460	26
8470	25
8480	35
8490	33
8500	29
8510	34
8520	31
8530	37
8540	30
8550	34
8560	35
8570	41
8580	23
8590	36
8600	26
8610	43
8620	39
8630	27
8640	25
8650	31
8660	20
8670	23
8680	27
8690	36
8700	25
8710	37
8720	29
8730	35
8740	25
8750	25
8760	31
8770	34
8780	28
8790	31
8800	31
8810	26
8820	36
8830	28
8840	29
8850	33
8860	29
8870	38
8880	27
8890	25
8900	33
8910	29
8920	23
8930	30
8940	33
8950	22
8960	35
8970	34
8980	46
8990	31
9000	31
9010	38
9020	34
9030	42
9040	33
9050	16
9060	28
9070	34
9080	31
9090	25
9100	28
9110	35
9120	21
9130	34
9140	30
9150	30
9160	21
9170	20
9180	24
9190	31
9200	26
9210	35
9220	34
9230	20
9240	32
9250	32
9260	25
9270	22
9280	32
9290	29
9300	21
9310	31
9320	25
9330	30
9340	17
9350	31
9360	27
9370	25
9380	25
9390	31
9400	32
9410	32
9420	24
9430	21
9440	15
9450	27
9460	24
9470	29
9480	24
9490	24
9500	20
9510	23
9520	26
9530	17
9540	25
9550	38
9560	19
9570	22
9580	28
9590	22
9600	32
9610	33
9620	26
9630	26
9640	22
9650	24
9660	18
9670	29
9680	32
9690	19
9700	27
9710	30
9720	19
9730	19
9740	30
9750	29
9760	20
9770	30
9780	21
9790	30
9800	22
9810	19
9820	16
9830	27
9840	23
9850	23
9860	21
9870	18
9880	25
9890	21
9900	18
9910	20
9920	25
9930	27
9940	19
9950	29
9960	23
9970	29
9980	28
9990	17
10000	21
10010	26
10020	31
10030	20
10040	26
10050	18
10060	18
10070	13
10080	26
10090	28
10100	28
10110	26
10120	24
10130	21
10140	24
10150	22
10160	29
10170	35
10180	22
10190	14
10200	30
10210	15
10220	23
10230	17
10240	26
10250	24
10260	23
10270	22
10280	19
10290	17
10300	26
10310	19
10320	24
10330	23
10340	25
10350	25
10360	18
10370	15
10380	24
10390	24
10400	15
10410	27
10420	20
10430	20
10440	23
10450	22
10460	26
10470	22
10480	15
10490	19
10500	29
10510	18
10520	24
10530	28
10540	25
10550	27
10560	17
10570	25
10580	20
10590	11
10600	21
10610	18
10620	13
10630	21
10640	25
10650	23
10660	20
10670	20
10680	21
10690	21
10700	21
10710	16
10720	21
10730	19
10740	19
10750	16
10760	16
10770	17
10780	20
10790	18
10800	18
10810	16
10820	18
10830	21
10840	24
10850	17
10860	21
10870	18
10880	20
10890	19
10900	19
10910	23
10920	21
10930	26
10940	14
10950	26
10960	19
10970	15
10980	24
10990	24
11000	17
11010	12
11020	20
11030	19
11040	18
11050	23
11060	18
11070	27
11080	21
11090	19
11100	13
11110	18
11120	16
11130	24
11140	21
11150	19
11160	20
11170	12
11180	27
11190	21
11200	20
11210	23
11220	15
11230	13
11240	16
11250	13
11260	18
11270	15
11280	17
11290	21
11300	12
11310	15
11320	19
11330	21
11340	19
11350	18
11360	16
11370	17
11380	13
11390	16
11400	21
11410	11
11420	14
11430	17
11440	19
11450	16
11460	13
11470	8
11480	14
11490	19
11500	18
11510	7
11520	21
11530	17
11540	15
11550	20
11560	9
11570	20
11580	10
11590	19
11600	23
11610	19
11620	16
11630	10
11640	18
11650	9
11660	14
11670	13
11680	24
11690	9
11700	19
11710	12
11720	17
11730	17
11740	17
11750	12
11760	19
11770	9
11780	17
11790	16
11800	11
11810	11
11820	12
11830	18
11840	8
11850	9
11860	18
11870	12
11880	7
11890	16
11900	13
11910	15
11920	14
11930	13
11940	15
11950	12
11960	15
11970	19
11980	14
11990	13
12000	20
12010	10
12020	15
12030	16
12040	16
12050	14
12060	20
12070	14
12080	13
12090	16
12100	15
12110	14
12120	22
12130	13
12140	12
12150	11
12160	21
12170	17
12180	21
12190	22
12200	14
12210	13
12220	11
12230	12
12240	10
12250	13
12260	9
12270	17
12280	8
12290	12
12300	15
12310	11
12320	12
12330	9
12340	11
12350	17
12360	15
12370	16
12380	12
12390	16
12400	14
12410	9
12420	15
12430	10
12440	19
12450	9
12460	11
12470	13
12480	12
12490	17
12500	16
12510	8
12520	11
12530	7
12540	10
12550	11
12560	12
12570	11
12580	10
12590	14
12600	11
12610	13
12620	10
12630	8
12640	7
12650	10
12660	8
12670	16
12680	7
12690	9
12700	6
12710	11
12720	11
12730	13
12740	11
12750	9
12760	8
12770	15
12780	16
12790	13
12800	16
12810	13
12820	12
12830	7
12840	11
12850	11
12860	14
12870	7
12880	12
12890	8
12900	9
12910	11
12920	8
12930	11
12940	9
12950	14
12960	6
12970	10
12980	14
12990	13
13000	8
13010	14
13020	11
13030	6
13040	9
13050	8
13060	11
13070	5
13080	6
13090	3
13100	14
13110	13
13120	10
13130	8
13140	8
13150	7
13160	11
13170	9
13180	11
13190	6
13200	7
13210	10
13220	8
13230	9
13240	9
13250	9
13260	7
13270	8
13280	7
13290	14
13300	18
13310	12
13320	9
13330	12
13340	12
13350	9
13360	3
13370	12
13380	5
13390	9
13400	12
13410	12
13420	14
13430	8
13440	8
13450	11
13460	5
13470	7
13480	9
13490	11
13500	9
13510	11
13520	8
13530	6
13540	1
13550	9
13560	11
13570	8
13580	8
13590	10
13600	12
13610	8
13620	5
13630	8
13640	10
13650	11
13660	11
13670	6
13680	6
13690	12
13700	9
13710	13
13720	6
13730	11
13740	10
13750	2
13760	5
13770	5
13780	7
13790	9
13800	4
13810	7
13820	4
13830	9
13840	6
13850	7
13860	10
13870	10
13880	10
13890	6
13900	10
13910	13
13920	5
13930	6
13940	4
13950	10
13960	4
13970	8
13980	3
13990	8
14000	8
14010	12
14020	4
14030	4
14040	4
14050	11
14060	9
14070	3
14080	8
14090	5
14100	8
14110	6
14120	9
14130	9
14140	8
14150	2
14160	4
14170	4
14180	5
14190	3
14200	9
14210	4
14220	4
14230	10
14240	6
14250	9
14260	3
14270	5
14280	3
14290	7
14300	10
14310	5
14320	10
14330	5
14340	8
14350	7
14360	7
14370	6
14380	10
14390	3
14400	6
14410	6
14420	5
14430	10
14440	2
14450	7
14460	5
14470	4
14480	4
14490	6
14500	9
14510	4
14520	8
14530	4
14540	8
14550	11
14560	3
14570	2
14580	4
14590	6
14600	7
14610	3
14620	4
14630	9
14640	4
14650	7
14660	4
14670	4
14680	6
14690	8
14700	3
14710	7
14720	9
14730	5
14740	7
14750	4
14760	4
14770	6
14780	5
14790	7
14800	1
14810	7
14820	5
14830	6
14840	2
14850	7
14860	10
14870	8
14880	10
14890	9
14900	3
14910	5
14920	3
14930	7
14940	4
14950	10
14960	5
14970	5
14980	3
14990	11
15000	8
15010	5
15020	4
15030	6
15040	2
15050	3
15060	5
15070	4
15080	8
15090	4
15100	6
15110	6
15120	13
15130	8
15140	2
15150	3
15160	6
15170	7
15180	5
15190	3
15200	4
15210	6
15220	3
15230	6
15240	2
15250	5
15260	7
15270	5
15280	3
15290	4
15300	3
15310	7
15320	6
15330	3
15340	7
15350	7
15360	5
15370	7
15380	2
15390	3
15400	3
15410	1
15420	3
15430	7
15440	7
15450	2
15460	6
15470	1
15480	6
15490	3
15500	2
15510	3
15520	3
15530	7
15540	7
15550	6
15560	4
15570	4
15580	8
15590	6
15600	4
15610	5
15620	5
15630	8
15640	7
15650	6
15660	5
15670	6
15680	4
15690	8
15700	6
15710	6
15720	9
15730	9
15740	7
15750	3
15760	7
15770	6
15780	10
15790	4
15800	4
15810	3
15820	6
15830	1
15840	5
15850	7
15860	8
15870	1
15880	7
15890	2
15900	2
15910	1
15920	3
15930	0
15940	4
15950	4
15960	4
15970	3
15980	4
15990	3
16000	0
16010	3
16020	3
16030	2
16040	4
16050	1
16060	3
16070	2
16080	3
16090	1
16100	3
16110	2
16120	1
16130	2
16140	2
16150	4
16160	0
16170	2
16180	0
16190	4
16200	4
16210	3
16220	1
16230	3
16240	1
16250	1
16260	2
16270	4
16280	4
16290	5
16300	5
16310	2
16320	4
16330	2
16340	5
16350	1
16360	2
16370	7
16380	1
16390	3
16400	1
16410	3
16420	2
16430	3
16440	3
16450	4
16460	4
16470	2
16480	6
16490	3
16500	0
16510	0
16520	3
16530	1
16540	1
16550	1
16560	0
16570	2
16580	1
16590	1
16600	1
16610	6
16620	2
16630	1
16640	2
16650	4
16660	0
16670	2
16680	1
16690	7
16700	2
16710	3
16720	4
16730	1
16740	0
16750	0
16760	0
16770	0
16780	3
16790	3
16800	0
16810	5
16820	3
16830	2
16840	1
16850	1
16860	1
16870	1
16880	2
16890	1
16900	1
16910	4
16920	1
16930	2
16940	0
16950	0
16960	3
16970	1
16980	1
16990	2
17000	3
17010	2
17020	0
17030	2
17040	2
17050	1
17060	1
17070	1
17080	0
17090	4
17100	0
17110	3
17120	4
17130	1
17140	1
17150	3
17160	1
17170	0
17180	2
17190	2
17200	0
17210	1
17220	2
17230	0
17240	0
17250	1
17260	1
17270	2
17280	2
17290	2
17300	1
17310	2
17320	1
17330	1
17340	3
17350	2
17360	0
17370	2
17380	1
17390	2
17400	1
17410	4
17420	1
17430	0
17440	2
17450	4
17460	0
17470	1
17480	1
17490	2
17500	0
17510	0
17520	1
17530	2
17540	0
17550	2
17560	3
17570	1
17580	1
17590	4
17600	1
17610	1
17620	1
17630	1
17640	3
17650	1
17660	2
17670	1
17680	1
17690	1
17700	2
17710	2
17720	1
17730	1
17740	1
17750	3
17760	0
17770	1
17780	0
17790	1
17800	1
17810	0
17820	0
17830	2
17840	1
17850	0
17860	0
17870	0
17880	1
17890	2
17900	1
17910	2
17920	0
17930	1
17940	0
17950	0
17960	1
17970	1
17980	0
17990	4
18000	1
18010	1
18020	0
18030	1
18040	0
18050	0
18060	2
18070	0
18080	1
18090	0
18100	0
18110	0
18120	0
18130	1
18140	0
18150	0
18160	1
18170	1
18180	1
18190	0
18200	1
18210	0
18220	2
18230	0
18240	0
18250	1
18260	2
18270	1
18280	0
18290	0
18300	0
18310	1
18320	0
18330	1
18340	1
18350	1
18360	1
18370	3
18380	0
18390	0
18400	1
18410	1
18420	1
18430	0
18440	0
18450	1
18460	0
18470	1
18480	1
18490	0
18500	1
18510	0
18520	0
18530	0
18540	0
18550	0
18560	0
18570	0
18580	1
18590	0
18600	1
18610	1
18620	2
18630	0
18640	1
18650	0
18660	1
18670	0
18680	1
18690	0
18700	0
18710	1
18720	0
18730	0
18740	0
18750	0
18760	0
18770	0
18780	0
18790	1
18800	1
18810	0
18820	0
18830	0
18840	0
18850	0
18860	2
18870	0
18880	1
18890	1
18900	0
18910	1
18920	0
18930	0
18940	0
18950	0
18960	0
18970	0
18980	0
18990	0
19000	0
19010	1
19020	0
19030	0
19040	0
19050	0
19060	3
19070	0
19080	1
19090	0
19100	0
19110	0
19120	0
19130	0
19140	0
19150	0
19160	0
19170	0
19180	0
19190	0
19200	0
19210	0
19220	0
19230	0
19240	0
19250	0
19260	0
19270	0
19280	0
19290	0
19300	1
19310	0
19320	0
19330	0
19340	0
19350	0
19360	0
19370	0
19380	0
19390	0
19400	0
19410	0
19420	0
19430	0
19440	0
19450	0
19460	0
19470	0
19480	0
19490	0
19500	0
19510	0
19520	0
19530	0
19540	0
19550	0
19560	0
19570	0
19580	0
19590	0
19600	0
19610	0
19620	0
19630	0
19640	0
19650	1
19660	0
19670	0
19680	0
19690	0
19700	0
19710	0
19720	0
19730	0
19740	0
19750	0
19760	0
19770	0
19780	0
19790	0
19800	0
19810	0
19820	0
19830	1
19840	0
19850	0
19860	0
19870	0
19880	0
19890	0
19900	0
19910	0
19920	0
19930	0
19940	0
19950	0
19960	0
19970	0
19980	0
[truncated: 2,096 more rows]
