# Supplementary material for: Hadaean to Palaeoarchaean stagnant-lid tectonics revealed by zircon magnetism
Source: Nature. 2023 Jun 14;618(7965):531–6. doi: 10.1038/s41586-023-06024-5 (PMC10266976; doi:10.1038/s41586-023-06024-5)
Supplement: Supplementary file 10 — Source Data Extended Data Fig. 3 [file 41586_2023_6024_MOESM10_ESM.xlsx]

## Sheet: EDFig3a
Sample	Spot	7Pb35U	7Pb35Uerr	6Pb38U	6Pb38Uerr	corrcoeff	PbUAge	PbUerr	PbPbAge	PbPberr
BGS1-z14	12652-114.2	27.213	2.6	0.6983	2.1	0.811	3414	55	3378	23
BGS1-z14	12652-114.3	26.125	1.8	0.6715	1.6	0.903	3312	42	3375	12
BGS1-z14	12652-114.4	27.58	1.9	0.6933	1.7	0.905	3395	45	3410	12
BGS1-z14	12652-114.5	27.139	1.7	0.6906	1.6	0.912	3385	42	3391	11

## Sheet: EDFig3d
Sample	Spot	7Pb35U	7Pb35Uerr	6Pb38U	6Pb38Uerr	corrcoeff	PbUAge	PbUerr	PbPbAge	PbPberr
BGS2-z17	12652-217.1	26.348	1.9	0.6715	1.6	0.88	3312	42	3388	14
BGS2-z17	12652-217.2	26.636	2.7	0.684	2.3	0.845	3360	60	3376	23
BGS2-z17	12652-217.3	27.147	1.9	0.6964	1.8	0.951	3407	48	3378	9
BGS2-z17	12652-217.4	26.448	1.3	0.685	1.2	0.939	3363	33	3363	7

## Sheet: EDFig3g
Sample	Spot	7Pb35U	7Pb35Uerr	6Pb38U	6Pb38Uerr	corrcoeff	PbUAge	PbUerr	PbPbAge	PbPberr
BGS5-z17	12652-517.1	29.177	2.9	0.7002	2.4	0.857	3422	65	3482	23
BGS5-z17	12652-517.2	27.572	1.5	0.6552	1.4	0.932	3248	36	3497	9
BGS5-z17	12652-517.3	28.404	1.7	0.681	1.6	0.918	3348	41	3483	10
BGS5-z17	12652-517.4	28.678	1.6	0.6889	1.5	0.928	3378	38	3480	9

## Sheet: EDFig3j
Sample	Spot	7Pb35U	7Pb35Uerr	6Pb38U	6Pb38Uerr	corrcoeff	PbUAge	PbUerr	PbPbAge	PbPberr
BGS2-z10	12652-210.1	58.549	2.6	0.9254	2.1	0.808	4223	65	4114	23
BGS2-z10	12652-210.3	51.235	2.9	0.8422	2.5	0.894	3938	75	4056	19
BGS2-z10	12652-210.5	51.906	3.4	0.8555	2.6	0.779	3985	78	4052	32
BGS2-z10	12652-210.6	45.278	3.8	0.7845	3.6	0.961	3733	103	3977	16
BGS2-z10	12652-210.2	22.61	1.6	0.6392	1.4	0.862	3186	35	3226	13
BGS2-z10	12652-210.4	23.756	1.6	0.6564	1.4	0.871	3253	36	3262	13
