# Supplementary material for: Hadaean to Palaeoarchaean stagnant-lid tectonics revealed by zircon magnetism
Source: Nature. 2023 Jun 14;618(7965):531–6. doi: 10.1038/s41586-023-06024-5 (PMC10266976; doi:10.1038/s41586-023-06024-5)
Supplement: Supplementary file 11 — Source Data Extended Data Fig. 4 [file 41586_2023_6024_MOESM11_ESM.xlsx]

## Sheet: ED Figure 4a
Age (Ma)	welch_pvalue
3226	0.04032
3258	0.02937
3299	0.05124
3344	0.03326
3350	0.03871
3354	0.03434
3368	0.02701
3374	0.02788
3376	0.01618
3380	0.01562
3382	0.0283
3383	0.02656
3384	0.0272
3387	0.02906
3388	0.02305
3389	0.02216
3390	0.01869
3391	0.007579
3392	0.02868
3393	0.0362
3394	0.04615
3395	0.05836
3396	0.1054
3397	0.05565
3398	0.07653
3399	0.07533
3400	0.1002
3401	0.08868
3404	0.04683
3406	0.05822
3409	0.07456
3411	0.06589
3417	0.04938
3418	0.0611
3422	0.08633
3426	0.08893
3446	0.09036
3457	0.1245
3467	0.1033
3470	0.0592
3476	0.05322
3480	0.05532
3482	0.05107
3483	0.04589
3484	0.03837
3485	0.04856
3486	0.03023
3487	0.0543
3488	0.1159
3498	0.2136
3499	0.2887
3500	0.2857
3516	0.2221
3523	0.2574
3531	0.2473
3547	0.3069
3548	0.286
3552	0.6227
3554	0.7301
3556	0.7456
3563	0.8919
3565	0.7078
3577	0.9133
3588	0.9596
3589	0.424
3618	0.591

## Sheet: ED Figure 4d
Counts	Bin Midpoint
0	-14.5
0	-13.5
0	-12.5
0	-11.5
0	-10.5
0	-9.5
1	-8.5
1	-7.5
3	-6.5
4	-5.5
3	-4.5
4	-3.5
3	-2.5
1	-1.5
1	-0.5
3	0.5
3	1.5
2	2.5
3	3.5
0	4.5
0	5.5
0	6.5
1	7.5
0	8.5
2	9.5
0	10.5
0	11.5
0	12.5
0	13.5

## Sheet: ED FIgure 4e
Counts	Bin Midpoint
0	-14.5
0	-13.5
0	-12.5
0	-11.5
0	-10.5
0	-9.5
0	-8.5
0	-7.5
1	-6.5
3	-5.5
3	-4.5
2	-3.5
4	-2.5
2	-1.5
1	-0.5
1	0.5
1	1.5
0	2.5
1	3.5
0	4.5
0	5.5
0	6.5
0	7.5
0	8.5
0	9.5
0	10.5
0	11.5
0	12.5
0	13.5

## Sheet: ED Figure 4f
Residuals	JHZ ECDF	BGS ECDF
-15	0	0
-14.9	0	0
-14.8	0	0
-14.7	0	0
-14.6	0	0
-14.5	0	0
-14.4	0	0
-14.3	0	0
-14.2	0	0
-14.1	0	0
-14	0	0
-13.9	0	0
-13.8	0	0
-13.7	0	0
-13.6	0	0
-13.5	0	0
-13.4	0	0
-13.3	0	0
-13.2	0	0
-13.1	0	0
-13	0	0
-12.9	0	0
-12.8	0	0
-12.7	0	0
-12.6	0	0
-12.5	0	0
-12.4	0	0
-12.3	0	0
-12.2	0	0
-12.1	0	0
-12	0	0
-11.9	0	0
-11.8	0	0
-11.7	0	0
-11.6	0	0
-11.5	0	0
-11.4	0	0
-11.3	0	0
-11.2	0	0
-11.1	0	0
-11	0	0
-10.9	0	0
-10.8	0	0
-10.7	0	0
-10.6	0	0
-10.5	0	0
-10.4	0	0
-10.3	0	0
-10.2	0	0
-10.1	0	0
-10	0	0
-9.9	0	0
-9.8	0	0
-9.7	0	0
-9.6	0	0
-9.5	0	0
-9.4	0	0
-9.3	0	0
-9.2	0	0
-9.1	0	0
-9	0	0
-8.9	0	0
-8.8	0	0
-8.7	0	0
-8.6	0	0
-8.5	0.0277778	0
-8.4	0.0277778	0
-8.3	0.0277778	0
-8.2	0.0277778	0
-8.1	0.0277778	0
-8	0.0277778	0
-7.9	0.0277778	0
-7.8	0.0277778	0
-7.7	0.0277778	0
-7.6	0.0277778	0
-7.5	0.0555556	0
-7.4	0.0555556	0
-7.3	0.0555556	0
-7.2	0.0555556	0
-7.1	0.0555556	0
-7	0.0555556	0
-6.9	0.0833333	0
-6.8	0.111111	0
-6.7	0.111111	0
-6.6	0.111111	0
-6.5	0.111111	0.0526316
-6.4	0.111111	0.0526316
-6.3	0.111111	0.0526316
-6.2	0.111111	0.0526316
-6.1	0.111111	0.0526316
-6	0.138889	0.0526316
-5.9	0.138889	0.0526316
-5.8	0.138889	0.0526316
-5.7	0.166667	0.157895
-5.6	0.166667	0.157895
-5.5	0.166667	0.157895
-5.4	0.166667	0.157895
-5.3	0.166667	0.157895
-5.2	0.194444	0.157895
-5.1	0.25	0.210526
-5	0.25	0.210526
-4.9	0.277778	0.210526
-4.8	0.305556	0.210526
-4.7	0.305556	0.263158
-4.6	0.305556	0.263158
-4.5	0.333333	0.263158
-4.4	0.333333	0.263158
-4.3	0.333333	0.263158
-4.2	0.333333	0.263158
-4.1	0.333333	0.315789
-4	0.333333	0.368421
-3.9	0.333333	0.368421
-3.8	0.333333	0.368421
-3.7	0.333333	0.368421
-3.6	0.333333	0.368421
-3.5	0.333333	0.368421
-3.4	0.361111	0.368421
-3.3	0.361111	0.368421
-3.2	0.361111	0.421053
-3.1	0.416667	0.473684
-3	0.444444	0.473684
-2.9	0.472222	0.473684
-2.8	0.5	0.526316
-2.7	0.527778	0.526316
-2.6	0.527778	0.578947
-2.5	0.527778	0.684211
-2.4	0.527778	0.684211
-2.3	0.527778	0.684211
-2.2	0.527778	0.684211
-2.1	0.527778	0.684211
-2	0.527778	0.684211
-1.9	0.555556	0.684211
-1.8	0.555556	0.684211
-1.7	0.555556	0.684211
-1.6	0.555556	0.684211
-1.5	0.555556	0.684211
-1.4	0.555556	0.736842
-1.3	0.555556	0.736842
-1.2	0.555556	0.736842
-1.1	0.555556	0.736842
-1	0.555556	0.789474
-0.9	0.555556	0.789474
-0.8	0.555556	0.789474
-0.7	0.555556	0.789474
-0.6	0.583333	0.789474
-0.5	0.583333	0.789474
-0.4	0.583333	0.842105
-0.3	0.583333	0.842105
-0.2	0.583333	0.842105
-0.1	0.583333	0.842105
-5.32907e-14	0.583333	0.842105
0.1	0.611111	0.842105
0.2	0.611111	0.842105
0.3	0.638889	0.894737
0.4	0.638889	0.894737
0.5	0.638889	0.894737
0.6	0.638889	0.894737
0.7	0.666667	0.894737
0.8	0.666667	0.894737
0.9	0.666667	0.894737
1	0.666667	0.894737
1.1	0.666667	0.894737
1.2	0.666667	0.894737
1.3	0.666667	0.894737
1.4	0.666667	0.894737
1.5	0.666667	0.894737
1.6	0.694444	0.947368
1.7	0.694444	0.947368
1.8	0.694444	0.947368
1.9	0.722222	0.947368
2	0.75	0.947368
2.1	0.75	0.947368
2.2	0.75	0.947368
2.3	0.777778	0.947368
2.4	0.777778	0.947368
2.5	0.777778	0.947368
2.6	0.777778	0.947368
2.7	0.777778	0.947368
2.8	0.777778	0.947368
2.9	0.777778	0.947368
3	0.805556	0.947368
3.1	0.805556	0.947368
3.2	0.805556	0.947368
3.3	0.805556	0.947368
3.4	0.833333	1
3.5	0.833333	1
3.6	0.888889	1
3.7	0.888889	1
3.8	0.888889	1
3.9	0.888889	1
4	0.888889	1
4.1	0.888889	1
4.2	0.888889	1
4.3	0.888889	1
4.4	0.888889	1
4.5	0.888889	1
4.6	0.888889	1
4.7	0.888889	1
4.8	0.888889	1
4.9	0.888889	1
5	0.888889	1
5.1	0.888889	1
5.2	0.888889	1
5.3	0.888889	1
5.4	0.888889	1
5.5	0.888889	1
5.6	0.888889	1
5.7	0.888889	1
5.8	0.888889	1
5.9	0.888889	1
6	0.888889	1
6.1	0.888889	1
6.2	0.888889	1
6.3	0.888889	1
6.4	0.888889	1
6.5	0.888889	1
6.6	0.888889	1
6.7	0.888889	1
6.8	0.888889	1
6.9	0.888889	1
7	0.888889	1
7.1	0.888889	1
7.2	0.888889	1
7.3	0.888889	1
7.4	0.916667	1
7.5	0.916667	1
7.6	0.916667	1
7.7	0.916667	1
7.8	0.916667	1
7.9	0.916667	1
8	0.916667	1
8.1	0.916667	1
8.2	0.916667	1
8.3	0.916667	1
8.4	0.916667	1
8.5	0.916667	1
8.6	0.916667	1
8.7	0.916667	1
8.8	0.916667	1
8.9	0.916667	1
9	0.916667	1
9.1	0.916667	1
9.2	0.944444	1
9.3	0.944444	1
9.4	0.972222	1
9.5	0.972222	1
9.6	0.972222	1
9.7	0.972222	1
9.8	0.972222	1
9.9	0.972222	1
10	0.972222	1
10.1	0.972222	1
10.2	0.972222	1
10.3	0.972222	1
10.4	0.972222	1
10.5	0.972222	1
10.6	0.972222	1
10.7	0.972222	1
10.8	0.972222	1
10.9	0.972222	1
11	0.972222	1
11.1	0.972222	1
11.2	0.972222	1
11.3	0.972222	1
11.4	0.972222	1
11.5	0.972222	1
11.6	0.972222	1
11.7	0.972222	1
11.8	0.972222	1
11.9	0.972222	1
12	0.972222	1
12.1	0.972222	1
12.2	0.972222	1
12.3	0.972222	1
12.4	0.972222	1
12.5	0.972222	1
12.6	0.972222	1
12.7	0.972222	1
12.8	0.972222	1
12.9	0.972222	1
13	0.972222	1
13.1	0.972222	1
13.2	0.972222	1
13.3	0.972222	1
13.4	0.972222	1
13.5	0.972222	1
13.6	0.972222	1
13.7	0.972222	1
13.8	0.972222	1
13.9	0.972222	1
14	0.972222	1
14.1	0.972222	1
14.2	0.972222	1
14.3	0.972222	1
14.4	0.972222	1
14.5	0.972222	1
14.6	0.972222	1
14.7	0.972222	1
14.8	0.972222	1
14.9	0.972222	1
