# Supplementary material for: Hadaean to Palaeoarchaean stagnant-lid tectonics revealed by zircon magnetism
Source: Nature. 2023 Jun 14;618(7965):531–6. doi: 10.1038/s41586-023-06024-5 (PMC10266976; doi:10.1038/s41586-023-06024-5)
Supplement: Supplementary file 12 — Source Data Extended Data Fig. 5 [file 41586_2023_6024_MOESM12_ESM.xlsx]

## Sheet: ED Figure 5a
present day site latitude, longitude, and PlateID (as assigned by GPlates)
Site Lat. (°)	Site Long. (°)	PlateID
9.312	78.782	501
20.309	86.353	501
16.245	74.673	501
22.594	80.247	501
26.614	88.953	5011
22.657	73.296	501
27.098	99.555	6025
28.751	81.85	501
23.543	109.929	602
28.776	73.831	501
29.666	105.864	6024
-21.686	117.555	801
23.574	116.56	602
26.591	65.827	50602
34.827	99.42	457
-16.6	123.644	8011
30.553	112.814	6024
22.351	58.644	503
38.387	90.664	4561
-27.769	117.928	801
32.643	66.769	50601
-10.023	128.396	8011
36.767	106.579	601
39.74	80.209	580
-22.608	125.049	8011
29.866	119.902	6023
28.519	58.322	505
-33.912	116.955	801
9.079	48.34	709
-15.853	130.661	8011
37.175	114.383	601
-28.89	125.397	801
27.752	126.682	602
34.79	59.239	505
-7.896	134.729	8011
15.043	46.086	5031
44.028	73.584	4591
-22.099	132.079	8011
36.065	122.245	601
47.513	94.121	4101
-35.308	124.607	801
6.51	42.378	5032
-13.992	137.008	8011
21.413	44.597	5031
-28.638	132.639	801
-2.768	40.12	5032
49.455	103.669	401
12.731	40.049	5901
-20.482	138.591	8011
42.221	123.769	601
52.717	88.725	401
-35.358	132.258	801
3.23	37.053	709
-11.287	142.749	8011
19.335	38.359	5902
-6.823	35.428	713
55.129	99.694	401
9.682	34.586	7752
48.59	56.813	302
-17.996	144.555	8011
26.228	37.296	5906
-0.584	32.246	712
55.751	112.08	401
16.488	32.664	715
-11.253	31.162	701
60.239	93.425	401
6.068	29.621	701
48.872	47.57	302
-22.159	31.324	77030
54.444	124.457	401
23.569	31.248	715
-4.802	27.847	701
61.492	108.183	401
13.044	27.475	715
55.692	51.882	302
-15.961	27.198	77011
64.553	84.144	401
2.026	25.068	701
-64.228	74.719	803
47.917	38.523	302
-27.282	27.72	77030
60.493	123.352	401
20.274	25.742	715
62.123	59.145	302
-9.318	23.748	701
-66.3	101.842	802
66.839	101.521	401
-47.026	145.777	851
9.144	22.724	701
55.242	41.18	302
-20.87	23.419	77030
57.414	136.698	401
27.703	24.373	715
-2.337	20.833	701
-69.283	83.329	803
45.891	30.127	302
-32.532	24.181	77030
66.46	120.72	401
16.489	20.726	715
62.428	46.067	302
-14.05	19.846	701
-68.681	116.515	802
71.499	90.441	401
4.902	18.328	77017
-69.389	61.484	803
53.537	31.137	302
-25.914	19.707	77030
24.011	18.993	715
-6.929	16.822	701
-73.399	97.473	802
72.26	115.389	401
12.337	16.122	715
-66.531	42.153	803
61.2	33.41	302
-18.927	16.033	701
-69.237	133.474	802
0.414	14.197	701
-75.036	69.115	8031
50.799	22.242	302
19.92	14.112	715
68.786	38.09	302
-11.677	12.935	701
-75.784	118.792	802
77.658	104.21	404
7.92	11.839	701
-72.637	41.875	803
58.674	22.29	302
27.612	12.195	715
-4.241	10.234	701
-80.003	85.988	802
15.542	9.63	77141
66.597	22.993	302
-75.602	143.719	8021
35.379	10.254	7701
81.832	78.34	404
-78.756	42.262	802
55.176	13.069	330
23.24	7.449	77146
-82.749	123.618	802
10.969	5.441	760
-73.193	17.945	8025
63.106	11.1	302
-84.876	44.916	802
18.655	3.089	77144
38.714	2.573	3203
6.279	1.443	760
58.787	2.103	302
-88.861	-165.418	8021
46.404	-0.582	305
13.942	-1.005	714
-71.004	-3.703	8024
33.985	-2.283	706
-82.909	-22.403	802
21.568	-3.641	714
41.526	-5.755	304
9.174	-4.944	714
29.106	-6.645	77142
79.758	-37.042	102
16.73	-7.628	714
36.491	-10.256	304
4.419	-8.836	714
55.887	-16.487	318
24.158	-10.685	714
73.643	-38.464	102
11.898	-11.507	714
76.405	-67.536	102
70.091	-136.771	101
19.21	-14.55	714
67.542	-39.55	102
74.79	-98.807	121
69.869	-118.902	101
70.754	-83.243	107
64.777	-56.015	102
67.713	-103.108	101
65.712	-74.004	107
62.646	-116.444	101
64.054	-91.181	101
60.148	-68.606	101
60.285	-104.694	101
52.677	-53.836	101
59.378	-82.939	101
55.144	-114.143	101
54.282	-65.572	101
56.638	-95.332	101
54.027	-77.544	101
52.412	-104.856	101
51.986	-88.42	101
47.205	-111.609	101
48.193	-74.264	101
-6.571	-40.535	22052
48.468	-97.308	101
-15.409	-44.164	22054
41.409	-116.074	178
-36.013	-57.432	22041
46.537	-83.665	101
43.863	-103.961	101
43.447	-91.604	101
38.53	-108.527	101
-34.227	-65.066	22032
40.388	-80.744	101
-3.723	-49.232	201
39.213	-97.726	101
32.749	-111.265	101
-28.141	-63.889	22032
37.397	-87.671	101
1.189	-52.937	201
-17.402	-57.839	201
34.125	-101.972	101
33.501	-79.464	109
-5.888	-55.914	201
-22.067	-64.124	22032
33.175	-93.028	101
5.213	-57.493	201
-11.797	-60.249	201
28.42	-104.4	101
30.164	-85.446	109
-1.382	-60.011	201
-16.16	-65.77	201
27.9	-96.619	101
8.059	-62.959	201
-6.794	-63.922	201
2.052	-65.298	201
-10.579	-69.033	201
9.291	-69.424	201
-2.674	-69.22	201
3.896	-72.204	201
-5.471	-74.656	201
0.036	-77.416	201

## Sheet: ED Figure 5b part1
site0152 latitude and longitude in 1 myr time steps (solid line)
site lat. (°)	site long. (°)
15.043	46.086
14.5007	45.8791
13.9566	45.6764
13.4215	45.4855
12.8885	45.2782
12.3351	45.0286
11.7796	44.7834
11.2145	44.6218
10.6482	44.4637
10.0837	44.2981
9.52991	44.0924
9.327	43.9174
9.12114	43.7396
8.91512	43.562
8.70894	43.3844
8.5026	43.2069
8.29612	43.0296
7.98628	42.8669
7.75489	42.7193
7.60212	42.5862
7.47218	42.4871
7.24559	42.4964
7.019	42.5056
6.79241	42.5149
6.56582	42.5241
6.33923	42.5334
6.11264	42.5426
5.88604	42.5517
5.65945	42.5609
5.43285	42.5701
5.20626	42.5792
4.61798	42.6121
4.02965	42.6443
3.44129	42.6757
2.85289	42.7064
2.26446	42.7364
1.67599	42.7656
1.08748	42.7941
0.498937	42.8219
-0.089637	42.849
-0.678242	42.8754
-0.865329	42.8959
-1.05246	42.9159
-1.23965	42.9354
-1.42688	42.9545
-1.61416	42.9731
-1.80148	42.9912
-1.98885	43.0089
-2.17625	43.0262
-2.36371	43.043
-2.5512	43.0593
-2.72164	43.074
-2.89211	43.0884
-3.06262	43.1024
-3.23316	43.116
-3.40373	43.1292
-3.57432	43.142
-3.74495	43.1544
-3.91561	43.1665
-4.08629	43.1781
-4.257	43.1894
-4.45989	43.2107
-4.66288	43.2312
-4.86597	43.2506
-5.06915	43.2691
-5.27241	43.2865
-5.47576	43.3031
-5.67918	43.3186
-5.88267	43.3332
-6.08623	43.3468
-6.28985	43.3594
-6.3607	43.3654
-6.43156	43.3712
-6.50244	43.3769
-6.57332	43.3824
-6.64422	43.3878
-6.71513	43.393
-6.78606	43.398
-6.85699	43.4029
-6.92793	43.4076
-6.99889	43.4121
-7.02092	43.4277
-7.04305	43.4432
-7.06526	43.4585
-7.08756	43.4737
-7.10994	43.4887
-7.13242	43.5037
-7.15497	43.5185
-7.17761	43.5331
-7.20034	43.5477
-7.22315	43.5621
-7.39749	43.5716
-7.57191	43.5798
-7.74637	43.5868
-7.92088	43.5924
-8.09543	43.5968
-8.27001	43.5999
-8.4446	43.6017
-8.6192	43.6021
-8.79381	43.6013
-8.9684	43.5992
-9.26648	43.585
-9.56444	43.5683
-9.86226	43.5491
-10.1599	43.5275
-10.4574	43.5035
-10.7547	43.4769
-11.0517	43.4479
-11.3485	43.4164
-11.6451	43.3824
-11.9413	43.3459
-12.1585	43.3177
-12.3755	43.288
-12.5923	43.2567
-12.8088	43.2238
-13.0252	43.1894
-13.2413	43.1535
-13.4571	43.116
-13.6727	43.0769
-13.8881	43.0362
-14.1031	42.994
-14.372	42.9446
-14.6408	42.8943
-14.9094	42.8431
-15.1778	42.7911
-15.4462	42.7383
-15.7143	42.6846
-15.9824	42.63
-16.2502	42.5745
-16.518	42.5181
-16.7855	42.4609
-17.0869	42.3952
-17.388	42.3284
-17.6889	42.2604
-17.9896	42.1912
-18.29	42.1208
-18.5903	42.0492
-18.8903	41.9765
-19.1901	41.9025
-19.4896	41.8273
-19.7889	41.7509
-20.0634	41.6879
-20.3378	41.6244
-20.6122	41.5605
-20.8865	41.4962
-21.1607	41.4314
-21.4349	41.3661
-21.709	41.3004
-21.983	41.2341
-22.257	41.1674
-22.5308	41.1002
-22.072	41.243
-21.6121	41.3815
-21.1513	41.5156
-20.6894	41.6454
-20.2267	41.7711
-19.763	41.8925
-19.2985	42.0099
-18.8332	42.1231
-18.3671	42.2323
-17.9002	42.3375
-17.736	42.373
-17.5717	42.408
-17.4073	42.4426
-17.2429	42.4767
-17.0783	42.5103
-16.9137	42.5435
-16.7491	42.5763
-16.5843	42.6086
-16.4195	42.6405
-16.2546	42.672
-15.9595	42.7315
-15.6641	42.7889
-15.3683	42.8441
-15.0722	42.8972
-14.7757	42.9482
-14.4789	42.9971
-14.1819	43.0438
-13.8845	43.0885
-13.5868	43.1311
-13.2889	43.1717
-13.1453	43.1912
-13.0016	43.2099
-12.8578	43.2278
-12.7139	43.2448
-12.57	43.261
-12.4259	43.2764
-12.2818	43.291
-12.1376	43.3048
-11.9933	43.3177
-11.8489	43.3298
-11.8788	43.3258
-11.9086	43.3219
-11.9385	43.3181
-11.9684	43.3144
-11.9982	43.3108
-12.0281	43.3074
-12.0581	43.304
-12.088	43.3007
-12.1179	43.2975
-12.1479	43.2945
-12.2835	43.2835
-12.4192	43.2731
-12.5549	43.2631
-12.6907	43.2537
-12.8265	43.2449
-12.9624	43.2365
-13.0982	43.2287
-13.2341	43.2214
-13.37	43.2146
-13.506	43.2084
-13.7768	43.1923
-14.0475	43.176
-14.3183	43.1596
-14.589	43.143
-14.8597	43.1262
-15.1304	43.1091
-15.4011	43.0919
-15.6718	43.0745
-15.9425	43.0569
-16.2132	43.0391
-16.9308	42.9826
-17.6481	42.9219
-18.3651	42.8569
-19.0817	42.7875
-19.798	42.7137
-20.5139	42.6354
-21.2293	42.5524
-21.9444	42.4648
-22.6589	42.3724
-23.373	42.2751
-23.8715	42.1955
-24.3696	42.1126
-24.8674	42.0264
-25.3646	41.9368
-25.8614	41.8438
-26.3578	41.7472
-26.8536	41.6471
-27.3489	41.5434
-27.8437	41.436
-28.3379	41.3249
-28.703	41.2224
-29.0675	41.117
-29.4315	41.0085
-29.7948	40.8969
-30.1575	40.7821
-30.5195	40.6642
-30.8808	40.5431
-31.2415	40.4188
-31.6014	40.2911
-31.9606	40.1602
-32.3457	40.0648
-32.7305	39.9678
-33.1152	39.869
-33.4995	39.7686
-33.8837	39.6663
-34.2676	39.5623
-34.6513	39.4564
-35.0347	39.3487
-35.4178	39.2391
-35.8007	39.1276
-35.8423	39.1526
-35.8838	39.1779
-35.9254	39.2033
-35.9668	39.2288
-36.0082	39.2545
-36.0495	39.2803
-36.0908	39.3062
-36.1321	39.3323
-36.1733	39.3586
-36.2144	39.385
-36.5345	39.3614
-36.8547	39.3388
-37.1749	39.3171
-37.4952	39.2963
-37.8155	39.2764
-38.1359	39.2574
-38.4563	39.2394
-38.7767	39.2224
-39.0972	39.2063
-39.4176	39.1912
-39.8705	39.1562
-40.3235	39.1226
-40.7765	39.0902
-41.2296	39.0593
-41.6828	39.0297
-42.136	39.0016
-42.5892	38.9749
-43.0426	38.9497
-43.4959	38.926
-43.9493	38.9038
-44.0122	39.0103
-44.0746	39.1175
-44.1364	39.2254
-44.1977	39.334
-44.2586	39.4432
-44.3189	39.5531
-44.3787	39.6636
-44.438	39.7748
-44.4967	39.8867
-44.555	39.9992
-44.6559	40.0332
-44.7567	40.0675
-44.8575	40.1023
-44.9582	40.1375
-45.0588	40.1732
-45.1594	40.2092
-45.2599	40.2457
-45.3603	40.2826
-45.4607	40.32
-45.561	40.3578
-46.0712	40.3124
-46.5814	40.2668
-47.0917	40.2209
-47.6019	40.1749
-48.1121	40.1286
-48.6224	40.082
-49.1327	40.0351
-49.6429	39.988
-50.1532	39.9405
-50.6635	39.8927
-50.924	39.9283
-51.1845	39.9653
-51.445	40.0037
-51.7053	40.0435
-51.9656	40.0848
-52.2258	40.1275
-52.486	40.1717
-52.746	40.2174
-53.006	40.2647
-53.2659	40.3136
-53.7853	40.8763
-54.296	41.4682
-54.7976	42.09
-55.2895	42.7423
-55.7712	43.4258
-56.2422	44.1409
-56.7018	44.8882
-57.1496	45.6682
-57.5849	46.4812
-58.007	47.3275
-58.4226	48.5867
-58.8083	49.8944
-59.1629	51.2486
-59.485	52.6467
-59.7736	54.0858
-60.0274	55.5621
-60.2455	57.0717
-60.427	58.61
-60.571	60.1723
-60.6771	61.7531
-60.6858	62.6687
-60.6815	63.5846
-60.6641	64.4994
-60.6338	65.4122
-60.5905	66.3218
-60.5343	67.227
-60.4654	68.1268
-60.3837	69.0202
-60.2894	69.906
-60.1828	70.7834
-60.1357	71.0504
-60.0874	71.3162
-60.0379	71.5808
-59.9873	71.844
-59.9355	72.106
-59.8826	72.3665
-59.8285	72.6258
-59.7733	72.8836
-59.7169	73.1401
-59.6595	73.3951
-59.6528	73.4873
-59.646	73.5794
-59.6391	73.6714
-59.632	73.7634
-59.6248	73.8553
-59.6175	73.9471
-59.6101	74.0389
-59.6025	74.1307
-59.5948	74.2223
-59.5869	74.3139
-59.1723	73.497
-58.7517	72.7015
-58.3255	71.9269
-57.8938	71.1727
-57.4569	70.4382
-57.015	69.723
-56.5683	69.0264
-56.117	68.3479
-55.6612	67.687
-55.2012	67.0431
-55.0936	67.2598
-54.9849	67.474
-54.875	67.6859
-54.7639	67.8953
-54.6517	68.1023
-54.5384	68.3068
-54.4239	68.509
-54.3083	68.7087
-54.1917	68.9059
-54.0739	69.1008
-53.1635	67.7828
-52.2305	66.5375
-51.2766	65.3615
-50.3033	64.2511
-49.3121	63.2031
-48.3043	62.214
-47.2811	61.2808
-46.2437	60.4004
-45.1931	59.5699
-44.1302	58.7867
-44.6998	59.7657
-45.2391	60.7875
-45.7466	61.8511
-46.221	62.955
-46.6607	64.0977
-47.0646	65.2772
-47.4312	66.491
-47.7594	67.7367
-48.0482	69.0113
-48.2964	70.3115
-48.3396	71.7828
-48.3335	73.2562
-48.2781	74.7263
-48.1737	76.1881
-48.0207	77.6365
-47.8197	79.0669
-47.5715	80.4745
-47.2772	81.8552
-46.9377	83.2051
-46.5545	84.5204
-46.1288	85.7981
-45.6622	87.0355
-45.1562	88.23
-44.6125	89.3798
-44.0327	90.4832
-43.4186	91.539
-42.7719	92.5463
-42.0943	93.5045
-41.3876	94.4132
-40.6534	95.2725
-41.024	96.4968
-41.3847	97.7332
-41.7352	98.9815
-42.0753	100.242
-42.4047	101.514
-42.7231	102.797
-43.0304	104.093
-43.3262	105.399
-43.6102	106.717
-43.8823	108.046
-44.2313	108.68
-44.5803	109.318
-44.9293	109.959
-45.2783	110.605
-45.6273	111.255
-45.9761	111.909
-46.3248	112.567
-46.6732	113.229
-47.0214	113.897
-47.3693	114.569
-47.5183	114.918
-47.667	115.269
-47.8155	115.621
-47.9636	115.974
-48.1115	116.329
-48.259	116.685
-48.4062	117.042
-48.5531	117.401
-48.6996	117.761
-48.8458	118.122
-49.2081	118.221
-49.5709	118.316
-49.9341	118.407
-50.2978	118.495
-50.6618	118.58
-51.0263	118.66
-51.3912	118.737
-51.7564	118.809
-52.122	118.878
-52.4879	118.942
-52.7133	118.837
-52.9382	118.728
-53.1626	118.616
-53.3865	118.501
-53.6099	118.382
-53.8329	118.26
-54.0552	118.135
-54.2771	118.006
-54.4983	117.874
-54.719	117.738
-54.9935	117.572
-55.2671	117.401
-55.5397	117.225
-55.8114	117.042
-56.0821	116.854
-56.3517	116.659
-56.6203	116.459
-56.8877	116.252
-57.1541	116.039
-57.4192	115.819
-57.4193	115.419
-57.418	115.019
-57.4152	114.619
-57.4111	114.22
-57.4055	113.82
-57.3984	113.421
-57.39	113.022
-57.3801	112.623
-57.3688	112.224
-57.3561	111.825
-56.8947	110.564
-56.4264	109.327
-55.9515	108.113
-55.4704	106.923
-54.9833	105.754
-54.4907	104.607
-53.9927	103.48
-53.4896	102.373
-52.9819	101.285
-52.4695	100.216
-52.0007	98.7628
-51.518	97.3365
-51.0218	95.9374
-50.5129	94.565
-49.9917	93.2189
-49.4587	91.8987
-48.9145	90.6038
-48.3596	89.3337
-47.7944	88.0878
-47.2193	86.8655
-47.0689	86.2099
-46.9133	85.5588
-46.7526	84.9123
-46.5869	84.2705
-46.4162	83.6334
-46.2406	83.0011
-46.0601	82.3738
-45.8748	81.7514
-45.6848	81.1341
-45.4901	80.5219
-45.7654	80.3292
-46.0411	80.137
-46.3173	79.9453
-46.594	79.7541
-46.8711	79.5633
-47.1488	79.373
-47.4269	79.1832
-47.7054	78.9939
-47.9845	78.8051
-48.2639	78.6168
-48.5439	78.4289
-48.8242	78.2415
-49.105	78.0546
-49.3863	77.8682
-49.668	77.6822
-49.9501	77.4968
-50.2326	77.3118
-50.5156	77.1273
-50.799	76.9433
-51.0828	76.7598
-50.139	76.1124
-49.187	75.508
-48.2274	74.9441
-47.2608	74.4183
-46.2877	73.9287
-45.3086	73.4733
-44.3241	73.0502
-43.3346	72.6577
-42.3404	72.2942
-41.3421	71.9584
-40.3398	71.6488
-39.334	71.3642
-38.325	71.1034
-37.3131	70.8653
-36.2986	70.649
-35.2816	70.4535
-34.2625	70.2779
-33.2415	70.1215
-32.2188	69.9835
-31.1947	69.8632
-30.1693	69.7601
-29.1428	69.6734
-28.1154	69.6027
-27.0873	69.5475
-26.0587	69.5074
-25.0297	69.4818
-24.0005	69.4705
-22.9713	69.4731
-21.9421	69.4892
-20.9133	69.5185
-20.3764	68.8754
-19.8372	68.2366
-19.2959	67.6021
-18.7524	66.9717
-18.207	66.3453
-17.6596	65.7227
-17.1103	65.1038
-16.5593	64.4885
-16.0065	63.8767
-15.452	63.2681

## Sheet: ED Figure 5b part2
site0152 latitude and longitude in 20 myr time steps (solid line)
site lat. (°)	site long. (°)
15.043	46.086
7.47218	42.4871
-0.678242	42.8754
-4.257	43.1894
-6.99889	43.4121
-8.9684	43.5992
-14.1031	42.994
-19.7889	41.7509
-17.9002	42.3375
-13.2889	43.1717
-12.1479	43.2945
-16.2132	43.0391
-28.3379	41.3249
-35.8007	39.1276
-39.4176	39.1912
-44.555	39.9992
-50.6635	39.8927
-58.007	47.3275
-60.1828	70.7834
-59.5869	74.3139
-54.0739	69.1008
-48.2964	70.3115
-40.6534	95.2725
-47.3693	114.569
-52.4879	118.942
-57.4192	115.819
-52.4695	100.216
-45.4901	80.5219
-51.0828	76.7598
-31.1947	69.8632
-15.452	63.2681

## Sheet: ED Figure 5b part3
site0152 latitude and longitude for selected times (present, Δλ, 600 Ma)
Lat. (°)	Long. (°)	Note
15.043	46.086	Present day
-60.6858	62.6687	Δλ location
-15.452	63.2681	600 Ma

## Sheet: ED Figure 5c
Δλ age (Ma)	Δλ (°)
339	87.8404
330	91.478
340	86.8753
330	89.5248
330	91.9612
339	86.842
510	54.5953
330	90.6425
560	41.2818
334	87.5727
510	53.7906
290	33.5377
510	36.3762
500	73.8144
510	62.0125
150	35.298
480	50.1154
341	70.7793
480	64.7108
290	33.5183
500	74.7292
150	37.9369
460	46.9553
470	70.3296
260	35.3808
480	44.4897
500	78.4094
290	33.2439
346	69.8086
150	38.338
460	48.6126
440	36.1683
480	36.7157
480	83.9045
150	40.0731
351	75.7288
560	87.2987
150	38.3446
460	49.6187
510	46.3115
440	39.4335
349	72.7913
150	40.4495
500	81.7706
440	41.7694
346	72.3653
510	49.9739
357	75.3065
440	42.1975
460	49.7648
510	60.4142
440	45.0849
351	75.3501
600	41.6931
500	83.9967
347	74.0707
510	61.8184
360	78.1838
600	114.463
440	45.8382
500	93.535
353	77.1632
510	60.6134
504	85.1923
347	75.6474
510	73.0014
363	80.4316
600	116.736
343	61.896
510	56.7455
500	95.6055
354	78.9739
510	72.4348
510	84.6388
600	116.304
348	70.9737
510	83.2838
367	82.4235
600	66.7723
598	117.325
343	50.6944
510	68.8723
500	96.4978
600	115.403
354	80.4758
440	61.4131
510	83.8128
440	59.9155
380	85.056
598	117.217
348	60.0091
510	62.5904
500	105.827
368	84.1345
600	71.3879
594	117.807
410	42.0005
510	80.9081
510	95.4137
600	116.978
390	70.4898
440	69.0971
510	94.4464
380	85.9969
600	64.9332
594	117.793
410	55.7402
500	107.235
385	82.898
440	67.3327
510	92.7562
510	90.9058
600	55.6757
595	117.713
408	67.52
440	75.1134
380	84.8902
600	70.2897
591	118.342
510	105.903
595	117.508
403	77.9752
440	75.1191
600	116.699
560	87.7232
600	61.2884
591	118.385
494	115.954
400	80.819
440	72.6035
515	99.342
590	118.424
440	80.4433
474	122.254
592	124.596
440	64.5053
587	119.187
515	111.499
440	80.8271
560	96.6905
440	52.0488
586	119.139
440	76.1065
524	108.422
453	126.857
426	95.7818
583	119.663
440	85.6215
450	124.033
534	103.127
450	49.1189
444	122.873
450	73.1105
434	110.806
450	125.068
568	98.2757
438	117.192
590	108.191
432	101.563
440	120.151
573	94.1017
590	99.4397
436	107.798
590	107.115
570	94.6683
590	102.543
590	75.3849
434	98.2432
590	105.792
590	91.6938
590	80.7388
590	93.4296
590	100.022
590	83.9984
590	93.2028
590	72.8306
590	85.5247
590	92.8083
590	75.6989
590	96.2983
590	85.7075
410	67.8805
590	91.3061
590	76.9665
590	84.7533
410	71.0866
410	77.1141
410	65.9774
590	82.6655
423	81.4445
410	73.2902
418	73.7528
410	58.0481
410	44.4879
410	77.9279
410	68.8832
410	74.6621
410	64.3311
410	41.4035
410	78.2489
424	79.0416
410	70.8175
410	59.9988
410	48.7119
410	75.2982
425	79.0984
415	61.418
410	66.7987
573	108.698
422	71.0643
412	52.7084
410	71.8017
540	78.7919
417	62.9394
410	62.9869
577	106.902
423	70.4442
414	55.0835
410	68.1329
540	75.9505
419	62.8172
424	67.8603
416	55.6775
590	73.4751
421	60.6554
540	62.8115
418	53.7259
421	54.7361

## Sheet: ED Figure 5d histogram bins
Δλ column is bin midpoint (bin width = 5°), fraction is relative proportion of sites
Δλ (°)	fraction
22.5	0
27.5	0
32.5	0.0131579
37.5	0.0394737
42.5	0.0438596
47.5	0.0438596
52.5	0.0350877
57.5	0.0350877
62.5	0.0833333
67.5	0.0526316
72.5	0.109649
77.5	0.100877
82.5	0.0921053
87.5	0.0570175
92.5	0.0614035
97.5	0.0438596
102.5	0.0175439
107.5	0.0438596
112.5	0.0131579
117.5	0.0833333
122.5	0.0219298
127.5	0.00877193
132.5	0
137.5	0
142.5	0

## Sheet: ED Figure 5d ECDF
Δλ (°)	ECDF
33.2439	0.00438596
34.2439	0.0131579
35.2439	0.0131579
36.2439	0.0263158
37.2439	0.0350877
38.2439	0.0394737
39.2439	0.0482456
40.2439	0.0570175
41.2439	0.0614035
42.2439	0.0877193
43.2439	0.0877193
44.2439	0.0877193
45.2439	0.100877
46.2439	0.105263
47.2439	0.114035
48.2439	0.114035
49.2439	0.127193
50.2439	0.144737
51.2439	0.149123
52.2439	0.153509
53.2439	0.157895
54.2439	0.166667
55.2439	0.179825
56.2439	0.192982
57.2439	0.197368
58.2439	0.201754
59.2439	0.201754
60.2439	0.214912
61.2439	0.22807
62.2439	0.254386
63.2439	0.276316
64.2439	0.276316
65.2439	0.29386
66.2439	0.298246
67.2439	0.307018
68.2439	0.328947
69.2439	0.342105
70.2439	0.346491
71.2439	0.385965
72.2439	0.394737
73.2439	0.425439
74.2439	0.447368
75.2439	0.464912
76.2439	0.504386
77.2439	0.517544
78.2439	0.530702
79.2439	0.557018
80.2439	0.557018
81.2439	0.587719
82.2439	0.596491
83.2439	0.609649
84.2439	0.635965
85.2439	0.657895
86.2439	0.675439
87.2439	0.684211
88.2439	0.701754
89.2439	0.701754
90.2439	0.70614
91.2439	0.714912
92.2439	0.732456
93.2439	0.745614
94.2439	0.758772
95.2439	0.767544
96.2439	0.780702
97.2439	0.79386
98.2439	0.798246
99.2439	0.802632
100.244	0.815789
101.244	0.815789
102.244	0.820175
103.244	0.828947
104.244	0.828947
105.244	0.828947
106.244	0.842105
107.244	0.855263
108.244	0.864035
109.244	0.872807
110.244	0.872807
111.244	0.877193
112.244	0.881579
113.244	0.881579
114.244	0.881579
115.244	0.885965
116.244	0.894737
117.244	0.921053
118.244	0.942982
119.244	0.964912
120.244	0.973684
121.244	0.973684
122.244	0.973684
123.244	0.982456
124.244	0.986842
125.244	0.995614
126.244	0.995614
127.244	1
