# Supplementary material for: Hadaean to Palaeoarchaean stagnant-lid tectonics revealed by zircon magnetism
Source: Nature. 2023 Jun 14;618(7965):531–6. doi: 10.1038/s41586-023-06024-5 (PMC10266976; doi:10.1038/s41586-023-06024-5)
Supplement: Supplementary file 13 — Source Data Extended Data Fig. 6 [file 41586_2023_6024_MOESM13_ESM.xlsx]

## Sheet: ED Figure 6a
column “Δλ” is bin midpoint, column “Count” is number of sites, for 1 myr steps
Δλ (°)	Count
2.5	0
7.5	0
12.5	0
17.5	0
22.5	0
27.5	0
32.5	3
37.5	9
42.5	10
47.5	10
52.5	8
57.5	8
62.5	19
67.5	12
72.5	25
77.5	23
82.5	21
87.5	13
92.5	14
97.5	10
102.5	4
107.5	10
112.5	3
117.5	19
122.5	5

## Sheet: ED Figure 6b
column “Δλ” is bin midpoint, column “Count” is number of sites, for 100 myr steps
Δλ (°)	Count
2.5	0
7.5	0
12.5	0
17.5	0
22.5	0
27.5	1
32.5	10
37.5	11
42.5	11
47.5	9
52.5	9
57.5	13
62.5	19
67.5	18
72.5	27
77.5	18
82.5	20
87.5	10
92.5	9
97.5	8
102.5	5
107.5	9
112.5	9
117.5	11
122.5	1

## Sheet: Percentiles for ED Figure 6a-b
	2.5%	50%	97.5%
1 myr steps	36.3087	76.0285	120.835
100 myr steps	32.9314	71.5319	116.711
